# Supplementary material for: Three Circulating miRNAs Related to Non-Small-Cell Lung Cancer Progression: An Integrative Analysis of Their Biological Roles
Source: Biology (Basel). 2025 Apr 10;14(4):399. doi: 10.3390/biology14040399 (PMC12024873; doi:10.3390/biology14040399)
Supplement: Supplementary file 1 [file biology-14-00399-s001.zip]

Archive with 6 entries (5 files):
- biology-3525891 supplementary revised/
- biology-3525891 supplementary revised/Table S1.xlsx
- biology-3525891 supplementary revised/Table S2.xlsx
- biology-3525891 supplementary revised/Table S3.xlsx
- biology-3525891 supplementary revised/Table S4.xlsx
- biology-3525891 supplementary revised/Table S5.xlsx
