# Supplementary material for: Three Circulating miRNAs Related to Non-Small-Cell Lung Cancer Progression: An Integrative Analysis of Their Biological Roles
Source: Biology (Basel). 2025 Apr 10;14(4):399. doi: 10.3390/biology14040399 (PMC12024873; doi:10.3390/biology14040399)
Supplement: Supplementary file 1 [file biology-14-00399-s001.zip › biology-3525891 supplementary revised/Table S1.xlsx]

## Sheet: Model_LUAD_all_target_mature_mi
Sample	hsa-miR-126-5p	hsa-miR-139-5p	hsa-miR-151a-3p	hsa-miR-151a-5p	hsa-miR-151b	hsa-miR-152-3p	hsa-miR-200c-3p	hsa-miR-26a-5p	hsa-miR-451a	hsa-miR-550a-3p
TCGA-44-2655-NT	9.58607	1115.82	488.89	55.5992	1.91721	19.1721	8778.93	498.476	224.314	7.66886	stage ia
TCGA-44-2657-NT	8.10884	766.286	727.093	71.6281	4.05442	44.5986	18855.8	1037.93	106.766	13.5147	stage ib
TCGA-44-2661-NT	9.45786	866.577	649.046	50.836	2.36447	27.1914	17287.8	877.217	209.255	3.5467	stage ia
TCGA-44-2665-NT	18.302	1088.26	709.553	80.2471	2.81569	29.5647	16508.4	502.6	119.667	14.0784	stage iib
TCGA-44-2668-NT	12.8655	681.874	808.385	68.6162	4.28851	36.4524	29453.5	834.116	246.59	12.8655	stage ib
TCGA-44-3396-NT	12.0288	1350.66	481.153	72.1729	1.7184	18.9024	23103.9	1192.57	443.348	18.9024	stage iiia
TCGA-44-6144-NT	961.293	40.5991	2256.61	40.0958	2.01318	419.916	4650.61	6331.45	12997.6	2.51647	stage ia
TCGA-44-6776-NT	500.36	48.6027	2522.4	27.1846	2.63608	228.35	4015.9	6153.1	5083.51	0.65902	stage ia
TCGA-44-6777-NT	210.456	82.924	2890.33	25.1632	2.28756	255.635	5306.57	4468.18	1030.55	0.57189	stage ib
TCGA-44-6778-NT	813.181	59.3353	2867.22	31.223	2.53471	484.706	2875.63	8478.03	12411.9	2.64992	stage ia
TCGA-44-7659-NT	416.482	33.0833	2036.1	26.2829	0.735185	222.945	4703.72	3729.78	10392.6	2.75694	stage ia
TCGA-44-7660-NT	423.89	62.2702	2885.49	38.0415	1.13219	284.858	8033.54	3411.05	2220.22	0	stage ib
TCGA-44-7661-NT	410.594	96.866	2783.6	22.289	1.54201	294.243	3854.87	4561.67	3605.35	1.40182	stage ib
TCGA-44-7662-NT	540.302	45.3897	3535.48	37.0045	1.82288	304.057	5914.52	4912.66	8940.87	0.729152	stage ib
TCGA-44-7667-NT	649.008	50.4729	3045.81	34.8661	2.32441	238.584	5950.49	4616.11	1162.04	0.332058	stage iib
TCGA-44-7669-NT	495.929	79.2277	3484.2	34.6747	0.806389	258.448	3197.33	3202.57	3468.88	1.20958	stage iia
TCGA-44-7670-NT	411.496	104.074	2888.34	27.8427	2.1122	258.457	3780.84	4569.46	7067.05	0.768072	stage iia
TCGA-44-7671-NT	608.2	69.1472	3535.36	30.1465	1.89733	240.54	5535.15	4833.14	1619.48	0.632445	stage ib
TCGA-44-7672-NT	422.099	36.016	2803.06	21.5637	2.06461	168.84	3308.43	3771.13	7260.33	1.14701	stage ia
TCGA-49-6742-NT	461.879	100.408	3141.46	23.9208	2.51021	398.976	2773.34	6114.14	4800.56	1.77192	stage iia
TCGA-49-6743-NT	480.918	115.727	3077.53	25.9534	2.69462	353.42	1965.23	4775.99	2528.12	1.2764	stage iiia
TCGA-49-6744-NT	331.402	25.9003	2750.13	19.1703	2.44727	215.564	2544.76	6111.05	927.517	1.22364	stage iia
TCGA-49-6745-NT	521.698	50.0943	3083.68	24.1235	2.60794	299.044	3530.61	6996.57	1603.78	1.08664	stage iiia
TCGA-50-5930-NT	581.597	99.8488	3294.11	29.2608	3.6199	289.893	4579.47	6733.91	1476.62	0	stage iiia
TCGA-50-5932-NT	504.838	54.2388	3566.58	33.8784	3.83844	301.568	3014.34	7424.7	1981.63	0.667556	stage iib
TCGA-50-5933-NT	374.951	39.8042	3117.48	29.6882	2.41904	210.236	7097.02	6907.45	3982.4	0.439826	stage iiib
TCGA-50-7109-NT	674.751	49.3486	2985.23	23.3503	1.68507	290.555	4970.24	5729.49	769.837	0	stage ia
TCGA-55-7283-NT	662.768	87.7292	3109.92	35.6979	2.02063	277.164	3922.89	4142.97	3325.46	0.84193	stage iiia
TCGA-55-7570-NT	308.43	52.1993	2694.39	26.7805	0.907813	273.252	6777.51	3606.97	2897.06	0.226953	stage ia
TCGA-55-7574-NT	760.003	95.7378	3273.8	37.7558	1.34842	264.627	5000.95	4887.35	10514.1	2.69684	stage ib
TCGA-55-7576-NT	648.872	104.949	3421.59	37.9334	2.73963	300.306	5817.51	4264.56	7158.03	1.47519	stage ib
TCGA-55-7724-NT	530.463	45.3301	2767.96	29.8171	2.01467	322.952	2502.42	5663.84	1896.81	0.805868	stage ib
TCGA-55-7725-NT	529.218	68.5902	3184.73	31.3367	3.72534	305.04	3991.6	9238.42	2017.6	0.219138	stage ia
TCGA-55-7726-NT	304.592	38.0953	1995.24	16.8368	0.680273	166.327	4037.25	4061.4	1269.39	0.510204	stage ia
TCGA-55-7903-NT	196.965	24.4993	3469.93	41.9642	1.45541	183.624	9996.45	3080.37	473.007	0.970272	stage ia
TCGA-55-7910-NT	427.457	52.9905	2922.05	24.4766	2.01869	241.738	5986.92	5618.76	1141.06	1.00934	stage iia
TCGA-55-7911-NT	383.526	35.2486	2751.5	27.8832	0.526099	160.986	7372.22	4511.82	919.094	0	stage ia
TCGA-55-7914-NT	571.463	44.2669	2585.71	26.8406	2.20333	295.046	3151.96	6572.53	3700.79	1.40212	stage iia
TCGA-78-7163-NT	451.708	29.0401	2728.79	31.2364	1.70824	177.169	7554.82	5200.86	5312.63	1.22017	stage ib
TCGA-78-7540-NT	680.714	77.7705	2751.39	26.3178	1.77423	204.776	3374.15	4146.97	1642.05	0.591411	stage ib
TCGA-86-7711-NT	631.671	65.256	2713.21	33.6448	2.95778	237.732	4656.84	3530.67	2451.08	0.739444	stage iia
TCGA-86-7713-NT	624.712	47.1666	3282.48	32.6839	3.13139	239.551	6706.07	4954.45	2305.88	0	stage iia
TCGA-91-6835-NT	338.955	99.5019	3197.26	30.7158	1.51416	278.173	8235.73	5146.63	1127.18	0.216308	stage ia
TCGA-91-6836-NT	474.677	36.3592	3054.84	29.2212	1.33838	271.244	5784.68	5720.22	5437.15	0.669189	stage ib
TCGA-93-7348-NT	264.943	38.9183	3029.29	20.956	1.72714	195.628	3641.85	4073.75	906.404	0.115143	stage ia
TCGA-44-2655-TP	1080.42	110.502	1688.59	79.0454	3.22634	339.169	4168.44	5467.85	1627.69	1.20988	stage ia
TCGA-44-2657-TP	264.823	34.7046	2588.96	77.9519	1.06783	145.225	4516.94	4808.45	77.9519	0	stage ib
TCGA-44-2661-TP	109.533	19.3964	2483.5	32.3273	0.380322	117.9	6358.98	1381.71	413.029	0.380322	stage ia
TCGA-44-2665-TP	179.691	15.4757	1327.48	58.0341	4.29882	627.198	2560.81	4040.03	566.155	2.14941	stage iib
TCGA-44-2668-TP	699.726	19.921	3421.44	151.068	0.830043	838.343	4588.48	4093.77	526.247	1.66009	stage ib
TCGA-44-3396-TP	313.224	24.4257	1639.4	122.129	1.43681	317.535	2584.82	2112.11	2296.02	8.62085	stage iiia
TCGA-44-6144-TP	160.839	31.2218	5679.15	141.917	3.21679	275.698	14865.3	3077.71	267.75	2.27068	stage ia
TCGA-44-6776-TP	82.1138	22.1239	4283.1	46.1624	5.74371	281.654	9045.91	4031.66	512.466	0.85092	stage ia
TCGA-44-6777-TP	172.058	29.7272	2135.86	46.1673	3.15289	529.235	2068.07	3160.99	261.69	0.450412	stage ib
TCGA-44-6778-TP	384.698	39.7964	2335.93	53.9663	1.50744	141.699	4081.24	3554.24	888.785	1.80893	stage ia
TCGA-44-7659-TP	123.502	52.0009	4314.45	45.5008	3.57506	259.354	13617.4	4849.73	1336.75	0.65001	stage ia
TCGA-44-7660-TP	77.1632	11.4406	1790.33	55.7425	1.4605	249.259	10548.2	2057.12	341.271	1.4605	stage ib
TCGA-44-7661-TP	466.988	71.7178	3065.29	63.2527	1.1757	230.437	3082.22	1995.63	616.067	3.5271	stage ib
TCGA-44-7662-TP	123.197	12.5498	3009.22	82.8284	1.25498	245.348	2384.87	2067.57	782.478	1.04581	stage ib
TCGA-44-7667-TP	206.482	22.8978	4510.46	107.258	0	228.978	6804.66	1535.76	156.669	1.60686	stage iib
TCGA-44-7669-TP	347.102	32.6531	4169.8	56.4898	1.30612	105.796	20011.8	2492.41	465.306	6.20408	stage iia
TCGA-44-7670-TP	344.097	14.0374	3397.41	42.4722	0	278.949	12563.5	3125.3	748.302	1.0798	stage iia
TCGA-44-7671-TP	257.28	38.621	2565.25	29.6191	1.45192	179.167	9696.49	2649.75	272.67	0.290384	stage ib
TCGA-44-7672-TP	105.301	8.95518	2099.53	31.8063	0.308799	272.361	7950.35	4836.41	107.462	1.2352	stage ia
TCGA-49-6742-TP	315.686	44.8504	3617.93	46.5837	1.95002	253.502	13986	2926.11	3181.56	3.90004	stage iia
TCGA-49-6743-TP	141.211	13.0449	2241.44	37.8302	1.30449	316.991	4018.48	2110.99	171.214	1.95673	stage iiia
TCGA-49-6744-TP	158.144	26.3842	1524.97	29.9235	2.41318	460.597	4052.06	4166.93	746.8	1.44791	stage iia
TCGA-49-6745-TP	178.69	13.7015	3022.31	56.5185	1.99813	267.464	4357.92	4364.77	590.59	1.42724	stage iiia
TCGA-50-5930-TP	389.569	78.9205	1444.48	37.7524	1.43819	343.008	12522.3	3565.8	343.008	1.43819	stage iiia
TCGA-50-5932-TP	187.261	9.84722	4155.69	95.9283	4.10301	82.5525	21958.5	2590.39	87.8864	1.47708	stage iib
TCGA-50-5933-TP	187.84	18.8718	4038.12	69.7817	0.658318	333.767	5038.33	2050	27.2105	2.85271	stage iiib
TCGA-50-7109-TP	161.295	12.4218	2783.04	44.4173	0.941044	295.864	5998.4	3177.53	207.594	1.12925	stage ia
TCGA-55-7283-TP	261.015	43.3104	4364.91	74.1807	2.53412	269.308	7695.21	2971.37	412.371	0.46075	stage iiia
TCGA-55-7570-TP	138.847	13.0296	4311.58	58.2261	0.814352	223.539	8906.97	2040.36	261	2.85023	stage ia
TCGA-55-7574-TP	229.462	35.6222	4826.57	43.0242	0.693938	530.4	4310.05	4963.74	693.938	0.925252	stage ib
TCGA-55-7576-TP	193.529	36.9855	2787.85	77.2395	1.54823	157.575	11095.3	2509.17	130.051	1.89228	stage ib
TCGA-55-7724-TP	390.891	26.0061	4889.74	41.6097	1.60037	437.902	6753.37	3683.06	657.553	1.40033	stage ib
TCGA-55-7725-TP	155.976	11.6232	9050.76	59.241	6.74898	115.483	16937.3	8573.83	277.833	0.374943	stage ia
TCGA-55-7726-TP	93.6081	5.26546	2868.5	22.9632	1.46263	557.992	5119.63	3463.35	165.716	1.90142	stage ia
TCGA-55-7903-TP	121.701	24.6867	3665.32	49.8065	0.866199	152.018	15743.2	3698.67	345.18	1.7324	stage ia
TCGA-55-7910-TP	106.576	14.6414	6591.68	51.0745	4.08596	217.578	28456.4	6096.26	50.3935	7.83143	stage iia
TCGA-55-7911-TP	149.047	34.1039	3392.2	35.6196	1.26311	248.832	8380.96	4743.22	390.3	1.51573	stage ia
TCGA-55-7914-TP	103.552	9.79546	4781.02	45.0591	1.39935	239.009	6362.57	3505.93	379.504	0.839611	stage iia
TCGA-78-7163-TP	100.002	11.2002	3356.05	36.0006	1.20002	286.805	11517.8	2616.44	1918.83	1.20002	stage ib
TCGA-78-7540-TP	237.734	23.2313	3293.42	35.6213	3.87188	86.2139	8763.36	4186.54	139.646	3.35563	stage ib
TCGA-86-7711-TP	176.699	13.2745	2684.4	38.9386	0.884968	150.15	5932.53	1483.8	138.055	1.76993	stage iia
TCGA-86-7713-TP	225.082	7.18014	7835.41	186.059	2.80962	57.7533	16261.8	1928.65	404.273	2.49744	stage iia
TCGA-91-6835-TP	160.783	25.9676	3398.73	66.4338	2.59676	253.833	4782.8	4532.43	526.277	2.59676	stage ia
TCGA-91-6836-TP	173.761	30.1146	6425.85	113.833	1.50573	338.187	4481.96	4606.93	918.495	11.7447	stage ib
TCGA-93-7348-TP	92.005	11.0985	2915.05	49.0586	2.41272	547.204	6828.64	3516.94	1409.83	1.60848	stage ia
