# Supplementary material for: Three Circulating miRNAs Related to Non-Small-Cell Lung Cancer Progression: An Integrative Analysis of Their Biological Roles
Source: Biology (Basel). 2025 Apr 10;14(4):399. doi: 10.3390/biology14040399 (PMC12024873; doi:10.3390/biology14040399)
Supplement: Supplementary file 1 [file biology-14-00399-s001.zip › biology-3525891 supplementary revised/Table S2.xlsx]

## Sheet: Model_LUSC_all_target_mature_mi
Sample	hsa-miR-126-5p	hsa-miR-139-5p	hsa-miR-151a-3p	hsa-miR-151a-5p	hsa-miR-151b	hsa-miR-152-3p	hsa-miR-200c-3p	hsa-miR-26a-5p	hsa-miR-451a	hsa-miR-550a-3p	tumor_stage
TCGA-22-4609-NT	654.912	117.511	2282.86	76.8762	2.19646	226.968	9054.55	3769.86	1438.32	4.39293	stage ia
TCGA-22-5472-NT	570.486	116.512	1860.82	43.5153	2.50213	275.778	2826.1	3107.43	504.996	1.08788	stage ib
TCGA-22-5478-NT	1085.74	57.904	2070.11	55.0464	3.008	180.179	4047.57	4782.27	3566.29	1.2032	stage ib
TCGA-22-5483-NT	1125.81	103.541	1842.78	90.403	2.81532	227.728	8459.09	5377.88	7810.63	4.37938	stage iia
TCGA-33-4587-NT	586.234	145.097	2913.38	44.4694	2.287	303.027	5545.85	4523.56	3142.46	0.889392	stage ib
TCGA-33-6737-NT	720.508	78.5601	2256.36	38.906	2.05753	217.163	3843.09	5054.22	5796.99	1.68343	stage iiia
TCGA-34-7107-NT	386.027	103.338	1489.65	26.9411	1.73192	374.481	1794.47	2460.68	1309.91	0.769744	stage ii
TCGA-34-8454-NT	487.236	174.899	2655.93	62.5176	2.75629	344.536	4246.56	4064.39	660.506	0.877	stage iiia
TCGA-34-8456-NT	395.071	190.867	2530.09	64.6151	2.58978	287.595	4191.04	2989.77	546.574	1.03591	stage iia
TCGA-39-5040-NT	680.915	95.5652	2307.59	51.1331	2.78345	279.067	2892.83	4819.6	6180.91	2.37109	stage iiia
TCGA-43-5670-NT	700.37	98.7295	2016.47	48.4765	2.91874	319.031	4011.62	3968.72	2845.39	0.888313	stage iia
TCGA-43-6143-NT	459.56	207.198	2020.62	41.026	0.344756	256.499	5491.28	3122.46	4232.92	3.44756	stage ib
TCGA-43-6771-NT	778.416	156.26	2015.12	63.9722	3.40835	239.634	4488.8	3637.24	2660.88	2.62181	stage ib
TCGA-43-6773-NT	488.517	158.568	1858.77	22.6907	1.0678	359.848	2542.69	3656.67	7615.27	2.93644	stage iib
TCGA-43-7657-NT	533.158	153.014	1707.28	39.7749	1.95614	234.737	2721	2589.72	4863.84	1.52144	stage ia
TCGA-43-7658-NT	865.213	59.6849	2604.13	45.635	3.48525	220.224	5786.39	5682.37	6505	2.72285	stage ia
TCGA-56-7222-NT	586.818	98.5041	1368.54	45.396	2.10329	158.974	5567.76	2508.7	1092.83	0.701096	stage ib
TCGA-56-7579-NT	1317.08	129.103	2064.17	75.8692	3.29866	214.982	4342.63	4706.74	4794.21	2.50243	stage iiia
TCGA-56-7580-NT	819.192	123.698	2029.73	61.9207	1.72401	380.719	2436.6	2796.06	12556.4	3.73536	stage ib
TCGA-56-7582-NT	713.819	304.633	2255.51	70.9581	2.27631	237.207	3432.68	2712.11	1649.38	1.1774	stage ib
TCGA-56-7730-NT	793.453	147.351	1880.15	40.3722	1.89473	217.893	5000.18	3902.41	1038.89	0.437244	stage iia
TCGA-56-7731-NT	1132.86	96.8906	1891.04	57.9911	1.90917	255.591	5632.3	4315.21	4360.79	2.62511	stage ib
TCGA-56-8082-NT	794.296	128.297	2991.56	58.0204	2.86642	353.262	3333.55	5123.19	9536.39	2.07569	stage iia
TCGA-56-8083-NT	1010.51	113.684	2906.55	67.8772	2.84456	312.117	5383.38	4610.15	4159.14	0.882792	stage ib
TCGA-56-8201-NT	507.207	87.4204	2879.46	53.9914	1.44298	232.68	4757.74	4200.99	21390	4.44918	stage iib
TCGA-56-8309-NT	1016.5	79.5502	2162.43	36.5418	2.05291	216.89	3444.06	4279.7	2541.3	1.23174	stage ia
TCGA-56-8504-NT	1107.83	122.684	2146.88	76.4804	2.62518	274.069	6342.09	4302.68	15482.6	3.85027	stage ib
TCGA-56-8623-NT	551.646	100.79	1756.08	57.0968	2.78521	213.069	5378.24	2872.94	2558.74	1.39261	stage ib
TCGA-56-8624-NT	573.109	246.016	2022.23	64.5096	1.90596	271.527	3759.59	2711.01	12163.4	3.37209	stage iib
TCGA-56-8629-NT	851.749	277.252	2319.19	79.9682	3.29539	292.631	3321.21	3660.96	7048.52	2.96585	stage iia
TCGA-58-8386-NT	491.858	75.8325	1570.44	29.7335	1.45832	234.546	2637.37	3185.77	1795.11	0.648142	stage iv
TCGA-58-8393-NT	313.171	172.041	2055.62	61.9445	1.84725	270.684	6145.19	2931.96	1003.8	0.61575	stage ib
TCGA-77-7138-NT	726.911	168.986	2414.17	77.1654	4.02038	270.533	7098.44	4104.03	2456.58	1.16721	stage ib
TCGA-77-7142-NT	860.237	175.753	2069.16	78.6794	2.55104	304.379	5776.76	3898.12	4133.89	1.07412	stage ib
TCGA-77-7337-NT	961.459	169.944	2246.84	82.8393	3.44017	268.746	6332.8	4126.14	3596.22	1.51368	stage iib
TCGA-77-7338-NT	761.713	170.828	2228.5	67.7807	3.80201	230.874	6081.64	3916.73	5480.79	3.93312	stage ib
TCGA-77-8007-NT	571.082	100.931	1346.24	57.6751	0.985899	191.018	3456.07	2587.24	18405.9	9.98222	stage iib
TCGA-77-8008-NT	517.342	141.054	1256.49	44.3192	1.81112	201.461	2393.24	2456.95	1962.4	1.49151	stage ib
TCGA-77-8153-NT	514.78	194.588	3346.83	90.6777	4.33865	279.409	8661.46	4525.86	4857.98	3.25399	stage ib
TCGA-85-7710-NT	913.433	159.874	1967.11	54.6938	2.80481	306.425	4628.64	3993.11	1684.52	0.233734	stage ia
TCGA-90-6837-NT	159.028	12.0964	1036.1	35.4829	1.129	286.282	6442.57	2234.13	203.22	0.80643	stage iib
TCGA-90-7767-NT	774.793	125.828	1791.62	51.6267	1.76669	182.951	4413.39	2649.65	1993.42	1.37409	stage iib
TCGA-92-7340-NT	1223.06	115.183	2167.02	74.4196	4.93229	237.765	4940.56	4223.06	2701.15	2.17601	stage iia
TCGA-92-7341-NT	583.549	164.601	2218.75	59.6891	1.40445	200.134	5128.49	2987.83	6748.66	2.38756	stage ib
TCGA-22-4609-TP	282.68	49.4813	3371.83	110.721	1.95966	665.548	8417.7	2361.63	133.502	4.16427	stage ia
TCGA-22-5472-TP	888.146	87.0383	2641.35	191.84	0.888146	322.397	19948.6	2028.53	387.232	1.77629	stage ib
TCGA-22-5478-TP	393.407	26.5897	2343.52	183.711	1.81293	317.264	7448.14	1828.04	378.903	5.43881	stage ib
TCGA-22-5483-TP	64.1439	7.20153	2841.76	70.6755	0.167477	198.628	11598	1598.24	866.528	1.84225	stage iia
TCGA-33-4587-TP	129.373	21.2531	2428.27	76.0261	0.855828	80.1626	12459.7	843.561	55.9141	3.70859	stage ib
TCGA-33-6737-TP	173.296	36.9127	5364	77.3225	0	142.6	23204.9	1754.33	232.356	1.55422	stage iiia
TCGA-34-7107-TP	370.323	52.5085	3093.4	181.477	1.22827	864.395	15276.6	2266.77	509.425	5.22014	stage ii
TCGA-34-8454-TP	281.9	62.2176	6460.27	186.269	1.15218	578.01	12921.7	1673.73	55.3046	2.68842	stage iiia
TCGA-34-8456-TP	119.978	36.2724	4137.45	86.0972	1.19579	1524.64	11175.5	2167.97	636.561	3.18878	stage iia
TCGA-39-5040-TP	301.332	31.5417	5016.72	195.003	3.76913	132.316	17019.4	2733.02	2891.92	3.76913	stage iiia
TCGA-43-5670-TP	128.163	12.542	2955.99	82.8947	0.391937	574.384	11224.9	1678.08	1118.2	4.11533	stage iia
TCGA-43-6143-TP	118.864	6.04627	3836.5	91.2438	0.824492	133.43	8653.45	1173.53	629.637	3.29797	stage ib
TCGA-43-6771-TP	61.2273	19.7869	1706.53	36.5871	0.373337	276.27	18721.8	2631.28	705.608	2.61336	stage ib
TCGA-43-6773-TP	301.213	30.5863	1810.14	124.492	2.68301	756.072	3999.65	4977.7	2113.68	4.47168	stage iib
TCGA-43-7657-TP	183.187	26.4967	2597.01	116.128	1.30848	1385.03	7276.13	1691.21	354.598	2.61696	stage ia
TCGA-43-7658-TP	180.196	7.67957	1150.29	56.7739	0.54854	102.851	7394.6	2225.7	710.36	3.29124	stage ia
TCGA-56-7222-TP	145.813	12.7189	4237.22	142.179	1.36274	187.377	23885.7	1391.13	344.32	2.95261	stage ib
TCGA-56-7579-TP	247.204	27.3259	4794.11	173.964	0.635486	861.402	5654.56	1165.16	228.616	10.1678	stage iiia
TCGA-56-7580-TP	182.121	6.75714	4127	221.699	0.643538	556.016	11671.5	2348.59	46.9782	6.11361	stage ib
TCGA-56-7582-TP	183.428	20.2181	4003.76	115.155	0.879046	789.677	11659.4	1343.18	225.036	4.98126	stage ib
TCGA-56-7730-TP	401.028	31.5738	2487.36	91.4409	0.410049	1301.91	20701.3	2004.32	226.757	4.92059	stage iia
TCGA-56-7731-TP	451.598	27.2462	3310.88	115.248	2.19222	497.948	8220.84	2972.34	495.443	2.81857	stage ib
TCGA-56-8082-TP	157.627	9.22286	5696.65	283.673	2.23584	247.62	25230.1	1767.71	233.366	5.03065	stage iia
TCGA-56-8083-TP	196.062	39.0591	4187.75	202.189	0.765866	324.727	16232.9	1174.84	251.97	3.82933	stage ib
TCGA-56-8201-TP	140.175	8.85314	2300.34	87.9411	1.18042	241.691	5203.28	1611.57	199.786	1.77063	stage iib
TCGA-56-8309-TP	174.672	27.0809	2743.3	69.0564	0.677023	257.946	5544.82	1997.9	283.673	2.70809	stage ia
TCGA-56-8504-TP	110.594	12.473	3560.08	138.312	2.21743	521.372	15082.9	1330.73	559.9	1.94025	stage ib
TCGA-56-8623-TP	340.42	199.019	2062	64.5768	2.50513	183.431	6930.31	2289.97	2559.41	1.67009	stage ib
TCGA-56-8624-TP	249.862	105.992	1249.94	51.5638	0	385.773	14236.4	1908.18	383.864	0.318295	stage iib
TCGA-56-8629-TP	62.953	11.9555	3134.58	109.094	0.747217	479.713	40080	1035.46	225.846	2.05485	stage iia
TCGA-58-8386-TP	488.308	38.5823	2225.24	70.4128	1.68798	292.985	3373.54	1824.95	1061.74	0.96456	stage iv
TCGA-58-8393-TP	273.394	20.3159	5198.27	172.395	0.870683	428.956	13252.7	1511.21	312.575	1.74137	stage ib
TCGA-77-7138-TP	199.693	34.0473	1582.43	66.373	0.956384	521.803	5825.53	1186.87	72.6852	5.16447	stage ib
TCGA-77-7142-TP	417.849	48.4158	1867.69	113.672	3.15755	224.186	16431.9	2107.67	388.905	3.68381	stage ib
TCGA-77-7337-TP	126.266	13.105	1960.97	69.4775	0.208016	606.576	8024.23	1380.4	136.043	0.832064	stage iib
TCGA-77-7338-TP	162.243	23.7034	2779.34	91.8692	1.61949	673.707	9081.8	1622.14	74.9381	2.06117	stage ib
TCGA-77-8007-TP	128.084	35.0998	4259.39	129.315	1.23157	172.42	3484.73	1573.33	2537.04	3.07893	stage iib
TCGA-77-8008-TP	66.0894	7.27805	944.972	61.5112	0.704327	325.164	3187.08	1484.96	115.275	1.52604	stage ib
TCGA-77-8153-TP	94.5999	10.5545	3377.84	172	1.17273	761.099	14112.2	1392.03	354.554	8.9909	stage ib
TCGA-85-7710-TP	175.162	14.3687	8137.5	240.848	2.39479	1027.71	11584.6	1630.85	71.1595	1.02634	stage ia
TCGA-90-6837-TP	573.861	256.351	2472.55	90.9632	2.4119	226.547	5216.09	3411.81	2015.66	3.61786	stage iib
TCGA-90-7767-TP	133.242	8.08774	2318.99	72.9267	1.23372	315.97	10748.9	2399.59	374.092	1.91912	stage iib
TCGA-92-7340-TP	109.585	17.428	1760.32	58.4455	0.440102	771.587	4897.01	1615.17	150.955	1.58437	stage iia
TCGA-92-7341-TP	93.6969	10.4398	2155.55	108.052	0.782982	501.892	7242.85	1544.04	353.647	4.4369	stage ib
