# Supplementary material for: Three Circulating miRNAs Related to Non-Small-Cell Lung Cancer Progression: An Integrative Analysis of Their Biological Roles
Source: Biology (Basel). 2025 Apr 10;14(4):399. doi: 10.3390/biology14040399 (PMC12024873; doi:10.3390/biology14040399)
Supplement: Supplementary file 1 [file biology-14-00399-s001.zip › biology-3525891 supplementary revised/Table S3.xlsx]

## Sheet: Sheet1
Sample	hsa-miR-139-5p	hsa-miR-126-5p	hsa-miR-451a	hsa-miR-26a-5p	hsa-miR-152	hsa-miR-200c-3p	hsa-miR-151a-3p	hsa-miR-151a-5p	hsa-miR-3135b	hsa-miR-550a-3p
GSM1307312_NT	1.16	2.08	1.57	2.71	1.28	0.98	1.31	3.87	5.18	0.77
GSM1307313_NT	0.82	1.7	2.98	3.37	1.26	2.21	1.25	3.66	18.61	0.8
GSM1307314_NT	0.73	1.84	16.02	12.62	1.26	23.35	1.38	3.36	27.54	0.7
GSM1307315_NT	0.87	2.28	1.46	4.46	1.38	5.64	2.34	3.89	9.37	0.69
GSM1307316_NT	0.84	1.71	7.98	11.99	1.6	4.93	1.5	5.1	22.71	0.73
GSM1307317_NT	0.89	1.83	6.48	13.39	1.26	5.85	1.6	2.64	17.41	0.71
GSM1307318_NT	1.2	1.61	1.8	3.67	1.14	3.14	1.43	2.94	15.66	0.91
GSM1307319_NT	0.92	1.78	2.52	9.26	1.36	6.56	1.57	2.54	24.25	0.81
GSM1307320_NT	0.97	3.24	3.67	8.89	1.29	6.08	1.46	3.3	31.4	0.92
GSM1307321_NT	0.94	1.62	2.88	4.11	1.14	4.41	1.43	2.49	13.82	0.82
GSM1307322_NT	0.97	1.72	13.65	13.45	1.37	5.43	1.72	3.12	23.1	0.88
GSM1307323_NT	1.07	1.81	6.75	10.5	1.68	8.62	1.59	3.1	22.3	0.8
GSM1307324_NT	1.02	2.15	0.96	2.51	1.06	0.75	1.29	3.33	4.69	0.78
GSM1307325_NT	0.81	1.63	2.7	11.64	1.39	9.66	1.22	2.53	22	0.66
GSM1307326_NT	0.73	1.65	1.43	4.22	1.24	2.38	1.11	3.03	11.06	0.79
GSM1307327_NT	0.88	1.68	1.1	2.13	1.13	1.48	1.19	2.53	5.27	0.83
GSM1307328_NT	0.84	1.75	5.04	8.93	1.56	4.22	1.22	4.62	18.09	0.81
GSM1307329_NT	1.28	3.26	2.4	4.1	1.49	2.83	1.33	2.55	12.9	1.18
GSM1307330_NT	0.76	1.4	11.25	15.26	1.46	4.01	1.22	2.26	20.87	0.72
GSM1307331_NT	0.88	2.27	3.11	4.11	1.65	5.95	1.57	2.53	38.48	0.86
GSM1307332_NT	1.17	2.83	1.46	2	1.39	2.07	1.35	2.05	9.9	1.07
GSM1307333_NT	0.77	1.27	3.9	6.01	1.04	12.91	1.76	2.16	13.02	0.73
GSM1307334_NT	1.66	3.34	1.89	2.49	1.28	2.07	1.21	2.57	8.64	1.01
GSM1307335_NT	0.73	1.4	1.43	5.56	0.92	2.99	1.47	2.73	13.78	0.67
GSM1307336_NT	1.19	3.44	3.23	1.92	1.4	1.56	1.35	2.06	9.74	1
GSM1307337_NT	0.75	1.43	7.25	5.45	1.26	8.6	1.89	1.93	11.32	0.66
GSM1307338_NT	1.48	3.34	2.99	3.48	1.49	2.22	1.21	1.9	11.25	0.92
GSM1307339_NT	0.77	1.34	3.8	3.31	1.21	2.75	1.43	2.21	16.4	0.69
GSM1307340_NT	1.43	3.07	1.4	1.71	1.18	1.66	1.23	1.85	7.11	0.89
GSM1307341_NT	0.75	1.48	1.7	5.16	0.91	1.49	1.25	3.06	29.64	0.77
GSM1307342_NT	1.2	2.98	1.35	1.35	1.38	1.49	1.2	2.02	6.08	1
GSM1307343_NT	1	1.29	1.7	1.06	0.9	0.64	0.9	1.24	2.97	0.7
GSM1307344_NT	1.28	2.86	6.8	7.71	1.89	6.03	1.42	1.62	13.1	0.99
GSM1307345_NT	0.69	1.49	1.77	6.09	1.24	2.49	1.75	3.28	13.85	0.82
GSM1307346_NT	1.24	1.08	51.93	13.08	1.46	3.57	1.9	1.88	17.98	1.05
GSM1307347_NT	0.67	1.34	7.55	19.99	1.71	10.07	1.72	3.03	16.3	0.73
GSM1307348_NT	1.37	3.33	3.79	6.05	1.48	2.82	1.31	2.11	15.91	0.91
GSM1307349_NT	0.75	1.58	1.75	2.6	1.52	2.24	1.66	2.54	9.17	0.77
GSM1307350_NT	1.31	3.71	52.04	14.55	1.27	3.01	1.19	2.1	16.3	0.93
GSM1307351_NT	0.91	1.58	1.44	3.07	1.26	1.52	1.09	2.87	13.16	0.76
GSM1307352_NT	1.78	4.36	24.81	56.12	2.18	7.89	1.36	1.83	13.36	0.93
GSM1307353_NT	0.81	1.49	3.33	6.39	1.7	4.08	1.69	2	6.09	0.8
GSM1307354_NT	1.27	3.18	8.33	14.54	1.69	4.02	1.41	2.37	18.15	1.17
GSM1307355_NT	0.85	1.36	20.76	24.83	1.32	5.15	1.55	1.92	11.95	0.68
GSM1307356_NT	1.44	3.37	2.12	3.52	1.49	3.08	1.33	1.96	12.69	0.98
GSM1307357_NT	0.68	1.33	16.7	14.67	2.01	7.65	1.32	3.22	33.37	0.69
GSM1307358_NT	1.63	3.82	8.04	15.1	1.29	2.94	1.19	2.01	16.5	0.85
GSM1307359_NT	0.82	1.56	0.71	1.6	0.79	2.24	1.67	3.36	12.77	0.71
GSM1307360_NT	0.93	1.23	5.78	6.32	1.27	3.38	1.19	1.74	13.23	0.83
GSM1307361_NT	0.78	1.43	50.48	17.43	1.51	6.35	1.22	2.54	18.89	0.69
GSM1307362_NT	1.2	2.86	2.82	2.33	1.39	2.46	1.21	2.28	13.22	0.92
GSM1307363_NT	0.78	1.24	6.32	7.53	1.83	5.49	1.13	3.72	17.54	0.79
GSM1307364_NT	1.27	3.3	14.55	6.71	1.99	3.2	1.41	1.68	6.85	0.9
GSM1307365_NT	0.83	1.31	4.64	29.11	3.14	13.69	1.35	1.89	18.52	0.71
GSM1307366_NT	0.7	1.7	5.45	17.82	1.34	11.16	2.07	3.42	10.49	0.74
GSM1307367_NT	0.8	2.03	5.5	34.33	1.18	11.09	1.83	3.83	14.19	0.66
GSM1307368_NT	1.29	3	2.44	1.96	1.39	2.65	1.21	2.18	12.52	0.92
GSM1307369_NT	0.8	1.3	2.79	1.69	1.2	2.08	1	2.29	11.15	0.8
GSM1307370_NT	1.33	3.62	3.03	2.41	1.07	1.53	0.99	1.82	4.95	0.84
GSM1307371_NT	0.69	1.11	5.95	5.24	1.9	6.69	1.41	3	24.45	0.79
GSM1307372_NT	1.81	4.23	13.91	10.44	1.19	2.98	1.1	2.19	8.55	0.85
GSM1307373_NT	1.15	1.37	1.8	1.79	1.25	1.46	1.5	2.62	4.77	0.76
GSM1307374_NT	1.5	4.28	36.56	48.49	1.36	4.5	1.59	1.83	12.29	0.83
GSM1307375_NT	0.78	1.14	2.47	6.95	1.14	2.94	1.09	1.95	11.31	0.83
GSM1307376_NT	1.05	1.27	3.52	3.45	1.45	2.79	1.36	1.99	19.82	0.76
GSM1307377_NT	0.79	1.32	11.03	1.52	0.9	1.88	1.41	1.9	6.78	0.79
GSM1307378_NT	1.12	1.37	3.9	4.47	1.07	2.48	1.1	1.52	7.69	0.74
GSM1307379_NT	0.8	1.2	13.18	46.78	1.7	25.94	1.6	1.19	29.98	0.8
GSM1307380_NT	0.94	1.19	18.28	14.34	1.26	6.5	1.27	2.02	23.15	0.75
GSM1307381_NT	0.81	0.95	27.16	1.66	0.97	1.41	0.96	1.79	9.49	0.8
GSM1307382_NT	1.28	3.07	1.8	3.42	1.81	3.78	1.42	2.49	17.71	1
GSM1307383_NT	0.71	1.48	2.82	1.97	0.89	3.39	0.89	2.53	9.11	0.7
GSM1307384_NT	1.11	2.68	3.62	4.5	1.42	3.62	1.34	4.7	14.72	1.01
GSM1307385_NT	0.76	1.51	3.28	13.05	0.9	20.5	1.36	2.51	20.88	0.62
GSM1307386_NT	1.56	3.72	1.98	3.49	1.5	2.9	1.33	2.27	14.49	1
GSM1307387_NT	0.85	1.55	8.4	8.56	1.06	14.49	1.3	2.73	25.93	0.69
GSM1307388_NT	1.29	2.97	4.54	3.47	1.51	4.78	1.32	2.34	15.52	1.11
GSM1307389_NT	0.92	1.27	17.77	5.94	1.09	9.33	0.98	1.87	13.91	0.91
GSM1307390_NT	1.12	3.14	8.03	4.86	1.38	2.56	1.08	1.78	13.84	0.93
GSM1307391_NT	0.51	1.08	5.43	7.05	1.49	11.23	1.09	2.85	24.51	0.71
GSM1307392_NT	1.12	3.03	12	13.91	1.28	4.21	1.3	2.05	15.46	0.83
GSM1307393_NT	0.72	0.96	1.06	1.91	0.89	3.74	1.56	2.31	5.9	0.71
GSM1307394_NT	1.57	2.87	16.77	9.96	1.46	5.92	1.06	1.6	10.53	0.82
GSM1307395_NT	0.59	1.22	1.12	2.78	0.8	9.61	1.32	4.68	11.9	0.69
GSM1307396_NT	1.38	2.62	30.5	15.44	1.66	5.34	1.27	1.72	8.72	0.82
GSM1307397_NT	0.65	1.06	3.94	8.99	1.02	14.25	1.36	2.48	14.51	0.67
GSM1307398_NT	1.78	3.61	9.81	18.11	1.04	5.39	0.97	1.65	12.95	0.8
GSM1307399_NT	0.71	0.99	3.37	7.79	1.3	13.22	1.98	4.03	17.82	0.81
GSM1307400_NT	1.44	3.11	7.44	4.7	1.36	3	1.09	1.63	6.58	0.89
GSM1307401_NT	0.63	0.85	10.03	3.64	1.17	2.47	0.86	2.41	7.73	0.81
GSM1307402_NT	1.28	2.86	4.48	7.43	1.37	2.92	1.31	1.58	9.77	0.9
GSM1307403_NT	0.65	0.94	10.41	4.84	1.87	6.07	1.44	3.29	18.71	0.84
GSM1307404_NT	0.65	3.25	11.53	12.4	0.54	5.48	0.55	1.04	4.03	0.46
GSM1307405_NT	0.78	1.12	0.63	0.77	1.39	0.66	1.15	2.05	2.68	0.73
GSM1307406_NT	1.2	3.08	1.64	5.78	1.39	2.8	1.1	2.31	11.16	0.91
GSM1307407_NT	0.75	1.01	5.38	4.64	1.15	9.54	1.5	3.79	17.8	0.72
GSM1307408_NT	1.13	2.34	8.12	12.8	1.17	3.73	1.08	1.9	12.25	1.02
GSM1307409_NT	0.92	1.08	15.46	6.28	1.68	3.92	1.08	2.82	14.55	0.71
GSM1307410_NT	1.2	3.14	3.99	5.99	1.18	2.7	1.11	1.52	12	0.82
GSM1307411_NT	0.98	1.01	22.4	29.52	1.81	6.25	1.31	3.46	21.1	0.69
GSM1307412_NT	1.1	3.49	3.69	7.17	1.4	3.22	1.11	1.91	11.5	0.91
GSM1307413_NT	0.73	1.08	7.71	5.31	1.23	4.96	1.16	2.22	14.94	0.76
GSM1307414_NT	1.3	3	8.29	6.82	1.28	2.82	1.21	1.77	12.14	0.91
GSM1307415_NT	0.81	0.98	3.77	2.67	0.92	2.78	1.06	1.87	13.89	0.75
GSM1307416_NT	1.2	2.73	7.38	2.7	1.17	2.33	0.98	1.29	5.36	0.91
GSM1307417_NT	0.51	0.99	19.01	5.77	1.69	9.22	0.99	2.94	43.69	0.8
GSM1307418_NT	1.28	2.59	5.59	26.98	1.37	3.22	1.19	1.77	11.12	0.91
GSM1307419_NT	0.94	2.17	8.19	14.49	1.7	9.99	1.76	2.84	11.69	0.77
GSM1307420_NT	1.02	3.22	11.22	14.08	1.27	3.63	1.07	1.78	12.42	0.82
GSM1307421_NT	0.78	1.34	0.57	0.68	1	1.27	0.78	5.4	6.55	0.72
GSM1307422_NT	1.04	1.93	10.25	35.18	2.42	7.72	1.71	2.49	20.22	0.85
GSM1307423_NT	0.68	1.12	2.34	11.03	1.81	21.42	1.62	3.04	22.92	0.79
GSM1307424_NT	1.03	2.59	17.04	35.89	2.06	4.75	1.67	1.71	14.94	0.83
GSM1307425_NT	0.84	1.27	3.75	26.05	1.52	6.23	1.67	2.42	9.06	0.77
GSM1307426_NT	1.03	2.72	7.3	12.67	1.26	3.11	1.17	2.03	4.65	0.93
GSM1307427_NT	0.67	0.97	31.24	8.91	1.33	15.22	1.18	2.68	18.59	0.63
GSM1307428_NT	1.03	2.29	9.75	18.05	1.56	4.58	1.28	2.26	11.4	0.93
GSM1307429_NT	0.9	1.11	0.94	3.69	0.9	0.87	0.91	1.42	3.2	0.8
GSM1307430_NT	1.04	2.51	1.44	3.02	1.04	1.38	1.28	2.33	6.95	0.93
GSM1307431_NT	0.66	1.05	3.44	14.58	1.22	17.31	1.24	2.9	12.94	0.68
GSM1307432_NT	0.95	2.37	22.72	15.22	1.56	5.39	1.48	2.28	15.02	0.84
GSM1307433_NT	0.61	1.03	11.95	4.29	1.05	5.69	1.97	3.53	9.07	0.67
GSM1307434_NT	1.04	3.06	15.19	17.74	1.57	4.49	1.38	2.37	15.92	0.94
GSM1307435_NT	0.78	1	7.02	10.07	1.25	8.83	1.49	3.5	19.88	0.74
GSM1307436_NT	0.95	2.48	5.38	8.15	1.56	4.17	1.27	2.69	10.18	0.85
GSM1307437_NT	0.89	0.96	3.63	4.73	1.13	1.79	1.17	4.06	22.69	0.73
GSM1307438_NT	1.04	2.46	3.97	4.06	1.28	3.31	1.2	1.76	8.84	0.85
GSM1307439_NT	0.77	1.14	3.55	11.83	1.72	6.61	1.54	3.13	14.17	0.78
GSM1307440_NT	0.94	3.41	10.99	18.41	1.16	2.54	0.96	2.35	9.61	0.75
GSM1307441_NT	0.78	1.12	1.85	6.14	1.61	6.77	1.12	1.93	12.82	0.69
GSM1307442_NT	1.04	2.56	9.75	5.3	1.48	3.8	1.3	1.64	8.48	0.93
GSM1307443_NT	0.8	1.2	6.24	4.61	1.6	3.4	1.2	2.47	13.53	0.8
GSM1307444_NT	1.86	3.62	6.87	12.65	1.27	2.46	0.98	2.38	7.6	0.84
GSM1307445_NT	0.74	1.16	1.69	4.77	1.29	4.63	1.07	2.13	7.7	0.82
GSM1307446_NT	1.22	2.82	4.34	4.75	1.17	1.93	1.09	2.29	5.19	0.84
GSM1307447_NT	0.67	1.15	0.7	2.59	1.42	3.39	1.36	5.73	10.63	0.73
GSM1307448_NT	1.85	3.52	1.52	4.12	0.86	1.26	0.88	2.28	3.69	0.83
GSM1307449_NT	0.82	1.24	0.48	0.58	0.82	0.84	0.95	3.03	5.25	0.64
GSM1307450_NT	1.39	3.02	1.76	2.88	1.17	1.38	1	2.04	3.88	0.82
GSM1307451_NT	0.75	1.09	0.76	0.94	1.05	0.88	0.93	3.55	7.16	0.83
GSM1307452_NT	1.62	3.18	12.42	7.48	1.07	2.91	0.88	2.03	5.87	0.76
GSM1307453_NT	0.77	1.03	0.62	0.58	0.88	0.51	0.76	1.58	4.17	0.74
GSM1307454_NT	1.31	2.7	1.74	2.33	0.95	1.36	0.87	1.87	2.84	0.92
GSM1307455_NT	0.75	1.28	2.67	2.25	0.87	10.57	1.03	2.92	8	0.72
GSM1307456_NT	0.99	0.86	0.38	0.49	0.62	0.36	0.57	1.24	2.07	0.82
GSM1307457_NT	1.59	2.94	2.63	4.66	1.07	1.25	0.99	2	3.91	0.84
GSM1307458_NT	0.74	1.4	1.5	2.86	1.36	4.88	1.14	3.26	15.05	0.72
GSM1307459_NT	1.23	2.78	11.39	10.59	1.16	2.83	1.19	2.27	5.4	0.94
GSM1307460_NT	0.73	1.28	1.85	2.31	1.61	11.33	1.07	3.7	13.99	0.67
GSM1307461_NT	1.49	3.01	2.62	4.84	0.95	1.5	0.86	2.5	3.5	0.74
GSM1307462_NT	0.81	1.27	1.53	21.58	1.19	12.19	1.28	6.19	12.09	0.7
GSM1306915_TP	0.67	1.43	4.61	3.81	1.05	3.69	1.18	1.95	8.16	0.75
GSM1306916_TP	0.75	1.48	2.59	3.47	1.72	2.78	1.7	2.41	8.81	0.75
GSM1306917_TP	0.74	1.35	3.66	5.78	1.28	11.01	1.62	3.53	10.89	0.81
GSM1306918_TP	0.75	1.45	3.14	2.98	1.06	4.25	1.19	1.99	10.56	0.67
GSM1306919_TP	0.8	1.65	4.63	28.95	1.72	21.4	1.48	2.61	24.31	0.66
GSM1306920_TP	0.67	1.2	4.99	4.01	1.6	6.66	1.69	1.81	4.96	0.75
GSM1306921_TP	0.74	1.38	2.46	2.28	1.3	4.19	2.47	2.73	4.9	0.75
GSM1306922_TP	0.73	1.64	4.99	14.31	1.18	10.76	1.72	2.54	10.86	0.66
GSM1306923_TP	0.76	1.4	2.16	4.65	1.15	11.77	1.4	2.37	12.31	0.67
GSM1306924_TP	0.75	1.48	2.33	5.09	1.18	7.62	1.34	2.59	13.1	0.67
GSM1306925_TP	0.87	1.56	2.76	3.61	1.63	15.07	2.14	3.08	8.42	0.66
GSM1306926_TP	0.72	1.43	3.13	6.31	0.87	8.09	1.27	2.67	12.87	0.65
GSM1306927_TP	0.85	1.52	1.57	5.86	1.47	13.33	2.1	3.16	11.84	0.6
GSM1306928_TP	1.07	1.45	1.99	3.71	1.18	4.32	1.56	3.03	7.94	0.76
GSM1306929_TP	0.96	1.35	5.23	6.79	1.28	6.39	1.34	2.66	17.5	0.66
GSM1306930_TP	0.82	1.62	2.07	5.28	0.97	7.75	1.46	3.78	7.56	0.67
GSM1306931_TP	0.7	1.28	2.26	1.18	0.96	6.07	1.18	2.28	9.51	0.77
GSM1306932_TP	0.87	1.51	2.68	1.73	0.89	5.95	1.37	2.72	15.03	0.79
GSM1306933_TP	0.87	1.13	4.32	4.23	1.11	6.67	1.22	3.26	18.92	0.78
GSM1306934_TP	0.57	1.23	2.18	0.9	0.8	3.08	0.96	1.67	6.98	0.61
GSM1306935_TP	0.78	1.26	1.59	1.04	0.83	2.66	0.88	2.39	8.71	0.73
GSM1306936_TP	0.84	1.24	4.32	8.4	1.51	6.91	1.4	2.26	28.62	0.73
GSM1306937_TP	0.76	1.79	5.08	5.2	1.36	7.36	1.17	1.65	18.94	0.67
GSM1306938_TP	0.73	1.07	1.76	2.27	1.22	1.93	1.26	2.19	6.55	0.76
GSM1306939_TP	0.82	1.09	18.52	16.68	1.23	5.48	1.38	2.01	26.82	0.57
GSM1306940_TP	0.81	1.09	1.11	1.05	0.82	0.99	0.95	1.66	4.01	0.75
GSM1306941_TP	0.81	1.43	20.46	16.63	1.25	5.54	1.29	2.45	30.8	0.65
GSM1306942_TP	0.76	1.35	4.19	1.8	0.97	2.48	1.04	3.13	10.28	0.73
GSM1306943_TP	0.76	1.17	13.84	9.42	1.04	3.83	1.33	2.39	25.22	0.81
GSM1306944_TP	0.61	1.13	5.17	1	0.83	1.49	0.98	1.72	9.33	0.74
GSM1306945_TP	0.68	1.2	4.46	26.47	1.17	23	1.14	2.43	21.55	0.73
GSM1306946_TP	0.95	1.11	0.7	0.55	0.73	0.61	0.79	1.78	4.73	0.8
GSM1306947_TP	1.03	0.91	0.77	0.61	0.76	0.89	0.84	1.11	2.98	0.8
GSM1306948_TP	1.05	0.87	0.66	0.72	0.83	0.69	0.8	1	2.48	0.9
GSM1306949_TP	0.74	1.07	1.29	1.14	0.92	1.98	0.94	2.6	7.48	0.76
GSM1306950_TP	0.81	1.1	16.74	6.05	1.54	7.14	1.39	2.22	13.93	0.75
GSM1306951_TP	0.84	1.06	7.77	4.56	1.02	4.02	0.94	2.9	17	0.77
GSM1306952_TP	0.76	1.14	11.27	1.48	0.81	4.09	0.82	1.59	7.98	0.68
GSM1306953_TP	0.8	1.11	25.38	12.59	1.54	17.68	1.5	2.36	18.73	0.75
GSM1306954_TP	0.77	1.16	1.51	2.02	0.93	4.45	1.1	2.62	7.67	0.73
GSM1306955_TP	0.72	1.12	7.03	6.63	1.06	11.27	1.04	2.64	8.22	0.61
GSM1306956_TP	0.78	1.14	7.86	19.68	1.35	26.48	2.19	2.49	19.88	0.73
GSM1306957_TP	0.75	1.18	1.98	4.03	0.94	12.14	1.23	2.41	7.28	0.72
GSM1306958_TP	0.82	1.08	1.24	2.19	1.02	1.69	0.95	2.48	11.43	0.85
GSM1306959_TP	1.08	1.09	17.41	12.34	1.43	8.07	1.59	2.61	17.19	0.75
GSM1306960_TP	0.94	1.05	1.06	2.29	0.91	3.36	1.14	2.42	11.56	0.77
GSM1306961_TP	0.76	1.17	27.76	16.88	1.35	6.68	1.33	2.74	20.95	0.81
GSM1306962_TP	0.76	1.26	2.24	3.15	1.32	5.49	1.14	2.55	11.42	0.77
GSM1306963_TP	0.79	1.12	1.75	2.89	0.93	4.51	1.08	2.38	7.98	0.74
GSM1306964_TP	0.85	1.3	1.45	1.54	0.96	1.31	1.07	1.59	2.77	0.77
GSM1306965_TP	0.72	1.5	6.24	9.88	0.89	16.65	1.37	2.36	11.15	0.71
GSM1306966_TP	0.92	1.07	1.2	1.36	1.33	1.06	1.05	1.84	3.93	0.76
GSM1306967_TP	0.83	1.07	38.49	6.27	1.19	2.58	1.08	2.25	13.26	0.82
GSM1306968_TP	0.85	1.16	7.2	19.8	1.35	14.07	1.33	2.09	10.39	0.82
GSM1306969_TP	0.88	1.02	1.5	3.25	1.01	2.74	1.12	3	8.55	0.79
GSM1306970_TP	1	1.11	0.87	1.3	1	1.58	1.21	3.05	5.16	0.8
GSM1306971_TP	0.97	1.09	0.65	0.68	0.77	0.65	0.74	2.74	6.1	0.82
GSM1306972_TP	1.02	0.94	0.81	0.82	0.68	0.84	0.76	1.07	3.7	0.8
GSM1306973_TP	0.94	0.97	0.96	1.71	1.19	3.07	1.08	2.97	14.05	0.82
GSM1306974_TP	0.77	1.26	1.34	1.45	1.04	2.37	1.1	2.56	5.19	0.73
GSM1306975_TP	0.84	1.05	1.04	1.79	1.12	2.76	1.04	2.69	8.43	0.77
GSM1306976_TP	0.9	1	0.88	1.19	1.1	1.19	1	2.63	10.52	0.9
GSM1306977_TP	0.9	1.63	14.2	21.63	1.51	13.85	1.95	2.21	16.68	0.75
GSM1306978_TP	0.97	1.59	0.98	1.59	0.98	0.73	1.05	1.47	2.11	0.76
GSM1306979_TP	0.67	1.44	2.49	3.68	1.27	2.5	1.43	2.32	6.76	0.75
GSM1306980_TP	0.75	1.49	2.43	2.74	1.08	2.34	1.22	2.86	5.29	0.75
GSM1306981_TP	0.78	1.81	1.39	2.67	1.17	3.15	2.13	3.51	13.32	0.77
GSM1306982_TP	1.13	1.56	2.76	9.89	1.27	5.21	1.78	2.6	12.92	0.5
GSM1306983_TP	0.78	1.67	2.4	9.16	1.7	4.91	2.24	2.93	9.1	0.77
GSM1306984_TP	0.79	1.78	2.29	5.09	1.22	12.61	2.12	2.68	9.56	0.7
GSM1306985_TP	0.79	1.89	1.54	1.76	1.06	1.39	1.63	2.6	6.6	0.78
GSM1306986_TP	0.8	2	1.44	2.94	1.37	3.04	1.62	1.99	4.63	0.78
GSM1306987_TP	0.74	1.51	1.93	1.79	1.08	1.42	1.23	2.3	2.71	0.75
GSM1306988_TP	0.7	1.66	1.57	1.81	1.28	2.83	1.41	2.02	5.54	0.77
GSM1306989_TP	0.77	1.56	1.72	2.43	1.28	4.58	1.43	1.89	6.11	0.77
GSM1306990_TP	0.85	1.75	3.11	3.74	1.36	3.44	1.44	2.83	19.72	0.82
GSM1306991_TP	0.67	1.16	5.19	3.56	1.26	1.9	1.17	2.06	5.53	0.66
GSM1306992_TP	0.74	1.33	15.08	28.09	1.61	6.83	1.56	2.68	25.53	0.65
GSM1306993_TP	1.06	1.64	40.07	21.79	1.56	6.26	1.39	1.27	5.06	0.58
GSM1306994_TP	0.73	1.58	3.47	12.1	1.79	12.23	3.76	3.03	20.77	0.79
GSM1306995_TP	0.89	1.6	1.55	3.83	1.05	2.59	1.84	2.8	10.09	0.79
GSM1306996_TP	0.76	1.39	29.96	21.63	1.25	7.25	1.39	2.36	15.06	0.67
GSM1306997_TP	0.75	1.53	9.81	6.28	1.77	10.75	2.01	3.37	48.5	0.72
GSM1306998_TP	0.75	1.45	2.59	2.03	1.38	1.65	1.32	2.4	3.92	0.75
GSM1306999_TP	0.82	1.68	1.56	3.89	2.41	10.24	2.49	3.52	17.92	0.8
GSM1307000_TP	0.74	1.48	5.48	9.9	1.07	4.05	1.33	2.35	12.18	0.74
GSM1307001_TP	0.67	1.5	5.51	28.43	1.08	30.62	2.94	2.67	24	0.75
GSM1307002_TP	0.75	1.55	5.4	10.73	1.25	11.91	1.8	3.23	20.72	0.8
GSM1307003_TP	0.69	1.18	43.62	14.05	1.51	5.24	1.32	2.17	8.57	0.67
GSM1307004_TP	0.73	1.54	8.11	30.51	1.41	12.05	1.62	2.59	40.51	0.74
GSM1307005_TP	0.91	1.59	1.63	2.88	1	2.71	1.35	2.42	4.83	0.9
GSM1307006_TP	0.82	1.46	3.7	3.38	1.06	4.01	1.2	2.16	6.8	0.75
GSM1307007_TP	0.83	1.46	4.74	21.59	1.39	16.58	2.17	3.05	18.05	0.76
GSM1307008_TP	0.79	1.5	1.57	6.2	1.69	4.82	2.09	2.82	12.84	0.78
GSM1307009_TP	0.77	1.63	2.79	8.01	1.09	9.92	1.97	3.21	18.89	0.69
GSM1307010_TP	0.8	1.62	1.68	5.75	1.17	4.79	1.85	3.04	11.37	0.79
GSM1307011_TP	0.92	1.71	1.01	1.56	1.17	0.93	1.15	2.46	6.79	0.81
GSM1307012_TP	0.72	1.54	4.19	4.19	1.74	2.99	1.28	2.55	6.25	0.75
GSM1307013_TP	0.9	1.79	3.96	3.66	1.8	3.27	1.6	2.69	14.12	0.8
GSM1307014_TP	0.82	1.66	5.76	7.32	1.24	6.55	1.19	2.81	16.14	0.66
GSM1307015_TP	0.75	1.73	3.27	4.4	1.29	7.21	1.16	2.67	24.6	0.72
GSM1307016_TP	0.76	1.93	0.85	1.67	1.24	1.18	1.06	3.81	7.96	0.69
GSM1307017_TP	0.86	1.84	3.3	7.59	1.56	4.47	1.54	3.53	6.65	0.73
GSM1307018_TP	0.86	2.02	1.35	2.41	1.03	1.11	1.57	3.51	6.61	0.69
GSM1307019_TP	0.65	1.7	1.23	1.23	1.02	1.27	1.35	3.36	6.24	0.86
GSM1307020_TP	0.93	1.8	22.88	9.88	1.42	2.33	1.66	4.06	11	0.77
GSM1307021_TP	1.26	1.89	0.67	1.05	1.33	0.73	0.93	2.35	4.21	0.59
GSM1307022_TP	0.81	1.48	0.58	0.94	1.09	0.66	1.49	2.1	6.65	0.8
GSM1307023_TP	1.28	3.16	1.64	2.42	1.93	1.73	1.34	2.52	13.5	1.08
GSM1307024_TP	0.88	2.12	3.6	10.01	1.8	12.77	1.62	3.3	13.86	0.78
GSM1307025_TP	1.28	3.14	1.72	2.91	1.6	2.79	1.33	2.01	14.64	0.99
GSM1307026_TP	0.52	3	0.63	2.96	0.99	1.51	0.92	5.49	10.43	0.91
GSM1307027_TP	1.36	2.67	2.84	3.59	1.7	2.38	1.33	1.64	7.86	0.89
GSM1307028_TP	0.7	1.5	3.1	2.7	1.1	7.2	1.3	3.2	12.8	0.8
GSM1307029_TP	1.18	2.46	2.03	5.51	2.02	4.62	1.67	2.19	15.61	0.99
GSM1307030_TP	0.75	3.12	0.41	0.89	0.62	0.99	0.57	3.13	6.32	0.66
GSM1307031_TP	1.46	3.31	2.96	5.81	1.6	5.37	1.54	2.25	22.6	0.9
GSM1307032_TP	0.61	2.44	2.46	4.14	0.77	3.48	1	3.38	10.38	0.78
GSM1307033_TP	1.18	2.74	1.66	3.35	1.62	4.02	1.46	1.97	9.42	1.07
GSM1307034_TP	0.59	1.88	0.85	6.61	0.68	9.15	1.39	4.59	8.26	0.66
GSM1307035_TP	1.37	3.05	2.04	3.3	1.5	3.64	1.34	2.19	12.97	0.99
GSM1307036_TP	0.57	2.5	0.95	1.45	0.56	2.75	0.77	2.76	6.22	0.6
GSM1307037_TP	1.56	3.3	8.5	11.02	2.42	6.99	1.63	1.68	11.92	0.73
GSM1307038_TP	0.95	1.92	0.81	2.52	1.44	1.76	2.1	2.51	9.42	0.68
GSM1307039_TP	1.19	2.64	1.84	3.22	1.82	3.73	1.44	2.54	16.95	1.09
GSM1307040_TP	0.84	1.38	1.35	3.35	1.19	1.89	1.76	2.4	7.77	0.82
GSM1307041_TP	0.87	1.14	1.73	2.41	1.14	4.07	1.2	2.21	10.68	0.73
GSM1307042_TP	1.28	3.15	7.47	6.55	1.47	3.64	1.3	1.52	8.42	0.91
GSM1307043_TP	0.83	1.76	4.64	4.46	1.13	7.2	1.37	3.04	12.59	0.73
GSM1307044_TP	1.09	2.43	2.65	3.7	1.39	2.82	1.44	1.9	13.59	0.99
GSM1307045_TP	0.77	1.57	3.2	5.12	1.39	5.71	1.2	2.44	11.08	0.76
GSM1307046_TP	1.81	3.69	2.74	8.66	1.48	2.66	1.2	1.74	6.12	0.9
GSM1307047_TP	0.82	1.08	1.05	1.28	1.12	2.04	1.27	3.26	7.23	0.85
GSM1307048_TP	1.19	3.07	34.05	17.71	1.68	4.5	1.41	1.71	7.35	0.9
GSM1307049_TP	0.75	1.97	2.01	4.68	1.22	2.62	1.46	2.69	7.68	0.82
GSM1307050_TP	1.65	3.49	16.65	11.51	1.26	3.14	1.19	1.83	10.52	0.82
GSM1307051_TP	0.99	2	0.95	1.33	1.14	0.92	0.97	4.02	5.19	0.76
GSM1307052_TP	1.09	2.64	10.39	8.52	1.68	3.9	1.31	1.6	5.6	0.89
GSM1307053_TP	0.74	1.72	0.89	1.19	0.79	0.73	0.87	2.21	4.76	0.73
GSM1307054_TP	1.19	2.65	29.06	40	2.23	13.1	1.44	1.72	12.49	0.82
GSM1307055_TP	0.8	1.6	1.74	6.25	0.8	6.9	1.5	2.87	14.19	0.8
GSM1307056_TP	1.28	2.36	4.29	10.9	2	3.51	1.41	2.09	26.24	1
GSM1307057_TP	0.87	1.93	1.6	2.29	1.76	1.36	1.2	2.94	5.88	0.83
GSM1307058_TP	1.38	3.03	3.44	8.72	2	5.34	1.3	1.72	10.52	0.73
GSM1307059_TP	0.77	1.59	1.37	5.73	1.28	5.43	1.34	3.39	16.23	0.74
GSM1307060_TP	1.12	2.77	19.55	12.64	1.57	5.49	1.6	1.92	14	0.83
GSM1307061_TP	0.75	1.97	1.99	4.14	0.96	6.76	1.96	2.4	8.2	0.72
GSM1307062_TP	1.48	2.39	14.33	9.44	1.87	9.62	1.37	1.67	13.33	0.83
GSM1307063_TP	0.76	1.4	8.49	4.94	1.35	4.77	1.33	2.33	17.46	0.72
GSM1307064_TP	1.2	2.73	22.82	16.7	1.97	7.69	1.37	1.74	14.32	0.91
GSM1307065_TP	0.88	1.77	0.66	0.78	0.78	0.76	0.86	2.37	3.49	0.85
GSM1307066_TP	1.56	3.3	63.69	23.4	1.46	8.45	1.59	1.63	12.51	0.82
GSM1307067_TP	0.72	1.54	2.63	8.74	0.89	5.43	1.17	2.26	28.5	0.71
GSM1307068_TP	1.66	2.97	14.44	15.62	1.77	9.99	1.27	1.63	13.98	0.73
GSM1307069_TP	0.65	2	1.01	2.05	0.86	1.98	1.02	3.01	5.33	0.72
GSM1307070_TP	1.48	2.69	107.97	57.66	2.02	9.62	1.82	1.99	25.5	0.93
GSM1307071_TP	0.98	1.89	1.1	2.69	2.06	3.07	1.29	3.29	9.11	0.74
GSM1307072_TP	1.73	3.35	32.2	37.8	2.07	8.45	1.7	1.55	6.84	0.81
GSM1307073_TP	1	1.61	0.67	0.87	0.9	0.61	1	1.8	1.82	1.2
GSM1307074_TP	1.03	2.42	36.69	27.67	1.87	11.2	1.38	1.47	15.95	0.83
GSM1307075_TP	0.71	2.15	7.25	7.62	1.16	11.33	1.29	2.2	9.45	0.77
GSM1307076_TP	1.39	2.83	8.31	5.36	1.36	6.99	1.3	1.72	9.19	0.73
GSM1307077_TP	0.63	1.85	7.12	5.02	1.53	7.49	1.16	2.75	19.06	0.57
GSM1307078_TP	1.09	2.31	1.68	2.14	1.2	2.2	1.15	1.69	7.72	0.9
GSM1307079_TP	0.68	1.56	1.18	1.4	0.85	0.98	1.37	2.33	4.04	0.82
GSM1307080_TP	1.19	2.34	2.36	2.05	1.16	1.44	1.11	1.53	2.81	0.9
GSM1307081_TP	0.99	1.57	0.3	0.43	0.47	0.36	0.49	2.14	4.45	0.89
GSM1307082_TP	1.02	0.94	0.84	0.8	0.87	0.73	0.85	1.25	2.43	0.9
GSM1307083_TP	1.27	2.4	2.12	2.82	1.29	2.34	1.14	1.52	7.16	0.81
GSM1307084_TP	0.91	1.98	0.85	1.16	0.93	0.71	0.96	3.33	3.98	0.85
GSM1307085_TP	1.29	3.25	8.24	11.16	1.58	5.07	1.4	1.78	11.26	0.92
GSM1307086_TP	0.89	1.94	0.47	0.97	0.56	0.61	0.81	2.63	3.57	0.73
GSM1307087_TP	1.8	4.08	2.84	7.11	1.27	1.95	1.21	1.65	3.56	0.89
GSM1307088_TP	0.85	1.75	1.19	2.92	0.83	2.62	1.07	3.46	3.78	0.97
GSM1307089_TP	1.54	3.54	2.95	3.98	1.17	1.75	1.34	1.63	4.15	0.98
GSM1307090_TP	0.89	1.11	1.05	1.21	0.93	1.11	0.97	2.32	5.96	0.84
GSM1307091_TP	1.08	2.4	1.57	2.63	1.29	2.83	1.13	1.74	4.68	0.98
GSM1307092_TP	0.75	1.53	1.43	1.43	0.88	1.91	1.31	2.22	5.28	0.91
GSM1307093_TP	1.08	1.08	0.77	0.68	0.86	0.68	0.83	2.33	3.88	0.93
GSM1307094_TP	1.1	3.13	2.21	2.43	1.38	1.76	1.22	1.66	5.4	0.9
GSM1307095_TP	0.68	1.54	1.9	4.37	1.01	2.09	1.33	2.97	10.2	0.78
GSM1307096_TP	1.64	3.8	6.86	7.04	1.37	4.92	1.2	1.58	10.2	0.82
GSM1307097_TP	0.86	1.95	0.98	1.29	1.04	1.15	1.21	3.05	6.49	0.91
GSM1307098_TP	1.47	3.56	18.41	16.69	1.46	5.71	1.49	1.65	12.69	0.91
GSM1307099_TP	0.75	1.35	1.63	4.58	1.6	4.07	1.73	3.12	21.96	0.81
GSM1307100_TP	1.19	2.22	2.2	2.22	1.4	3.41	1.23	1.61	9.84	0.91
GSM1307101_TP	0.89	2	1.52	2.3	0.92	3.41	1.29	3.13	6.65	0.65
GSM1307102_TP	1.46	2.93	6.79	9.27	1.78	7.44	1.19	1.5	8.28	0.82
GSM1307103_TP	0.8	1.7	3.13	4.71	0.8	4.47	0.9	2.43	12.92	0.7
GSM1307104_TP	1.37	2.74	4.32	13.6	1.47	6.29	1.2	1.82	14.49	0.82
GSM1307105_TP	0.68	1.63	2.5	5.18	1.02	1.44	1.06	3.28	6.13	1.06
GSM1307106_TP	1.21	2.25	11.01	10.2	1.57	6.88	1.4	1.86	17.99	0.83
GSM1307107_TP	0.68	1.68	1.19	4.7	1.04	3.74	0.91	2.12	4.6	0.74
GSM1307108_TP	1.1	2.46	2.33	2.67	1.6	5.1	1.23	2.05	29.58	0.9
GSM1307109_TP	0.72	2.01	0.79	0.92	0.88	1.18	0.87	1.93	4.13	0.81
GSM1307110_TP	1.27	2.69	1.64	2.94	1.5	5.71	1.23	2.08	12.51	0.63
GSM1307111_TP	0.77	1.42	1.65	1.71	0.96	1.61	1.19	1.97	4.35	0.77
GSM1307112_TP	1.29	2.27	7.7	3.7	1.26	3.88	0.98	1.36	10.17	0.82
GSM1307113_TP	0.88	1.83	7.95	4.41	1.31	1.87	1.11	3.26	15.3	0.69
GSM1307114_TP	1.09	2.58	1.75	4.49	1.6	5.87	1.33	2.19	16.48	0.98
GSM1307115_TP	0.59	1.97	4.25	26.13	1.26	14.27	2.04	3.85	11.05	0.77
GSM1307116_TP	0.7	1.23	2.97	42.62	1.34	16.62	1.62	2.6	9.53	0.74
GSM1307117_TP	0.78	1.14	7.9	4.9	1.03	1.1	1.42	2.72	10.21	0.83
GSM1307118_TP	0.7	1.12	2.58	6.04	1.44	7.89	1.51	3.63	12.45	0.74
GSM1307119_TP	0.67	1.23	2.78	3.54	1.07	2.48	1.16	2.34	9.12	0.73
GSM1307120_TP	0.9	1.21	1.32	29.33	1.23	3.76	1.49	3.35	11.13	0.75
GSM1307121_TP	1	0.92	0.64	0.6	0.82	0.6	0.78	3.02	5.64	0.93
GSM1307122_TP	0.84	1.06	3.18	4.1	1.12	4.4	1.56	2.2	1.41	0.77
GSM1307123_TP	0.89	1.42	1.12	1.02	1.41	1.27	1.01	2.66	7.29	0.9
GSM1307124_TP	0.89	1.11	0.95	1.3	1	1.25	1.11	2.27	3.1	0.9
GSM1307125_TP	0.68	1.27	2.62	3.09	1.04	3.08	1.21	2.49	10.31	0.73
GSM1307126_TP	0.8	1.22	1.32	2.66	1.13	2.52	1.18	3.23	6.43	0.84
GSM1307127_TP	0.71	1.08	1.02	1.25	1.09	1.44	1.18	2.47	7.02	0.8
GSM1307128_TP	0.77	1.26	1.23	1.93	1.14	1.85	1.1	2.45	6.74	0.82
GSM1307129_TP	0.75	1.18	5.83	9.32	1.04	4.15	1.12	2.94	16.58	0.72
GSM1307130_TP	0.67	1.02	3.51	11.19	1.27	8.56	1.7	2.9	26.13	0.64
GSM1307131_TP	0.83	1.46	1.79	2.58	1.22	3.35	1.47	2.53	9.03	0.82
GSM1307132_TP	0.81	1.32	1.13	1.31	0.92	1.06	0.96	2.92	4.58	0.84
GSM1307133_TP	0.75	1.18	12.98	9.74	1.36	5.34	1.23	2.79	18.32	0.72
GSM1307134_TP	0.61	1.08	8.75	12.43	1.49	20.82	1.29	2.43	34.8	0.71
GSM1307135_TP	0.85	1.15	0.92	0.97	1.01	1.22	1.14	2.13	6.41	0.77
GSM1307136_TP	0.72	0.98	3.9	3.39	1.16	2.37	1.11	1.9	14.17	0.78
GSM1307137_TP	0.77	1.03	2.04	7.88	1.11	3.11	1.33	3.24	12.28	0.68
GSM1307138_TP	0.61	0.84	0.74	0.53	0.67	0.68	0.75	2.77	3.95	0.8
GSM1307139_TP	0.83	1.06	0.54	0.5	0.82	0.53	0.77	3.49	3.84	0.75
GSM1307140_TP	0.92	1.23	0.76	0.81	0.87	0.69	0.95	2.85	4.99	0.8
GSM1307141_TP	0.61	0.89	9.22	18.7	1.79	15.83	1.98	2.71	11.91	0.71
GSM1307142_TP	0.94	1.22	0.76	0.89	0.78	0.71	0.76	2.27	3.41	0.71
GSM1307143_TP	0.85	0.86	1.13	2.28	1.19	2.29	0.87	2.75	14.62	0.72
GSM1307144_TP	0.79	1.33	0.8	1.33	1.01	2.46	1.02	2.87	6.7	0.8
GSM1307145_TP	0.73	1.3	1.49	6.17	1.53	1.49	0.95	2.96	11.94	0.76
GSM1307146_TP	0.75	1.15	5.24	3.58	1.97	5.94	1.16	2.57	7.48	0.83
GSM1307147_TP	1.19	2.71	2.76	2.45	1.27	2.2	1.12	1.61	6.03	0.9
GSM1307148_TP	0.75	1.3	1.22	2.97	1.24	2.57	1.17	3.1	10.82	0.78
GSM1307149_TP	1.47	2.64	3.33	3.34	1.15	2.36	1.09	1.67	6.76	0.82
GSM1307150_TP	0.76	1.01	1.27	1.85	0.75	4.54	1.23	3.28	5.83	0.68
GSM1307151_TP	1.17	1.73	2.99	6.86	1.38	5.01	1.21	2.38	22.62	0.89
GSM1307152_TP	0.82	1.08	1.6	3.01	1.33	2.46	1.27	2.63	7.99	0.85
GSM1307153_TP	1.35	1.73	3.71	5.43	1.39	4.78	1.33	2.51	18.74	0.89
GSM1307154_TP	0.71	1.22	5.02	24.87	2.26	21.62	1.29	4.42	28.42	0.65
GSM1307155_TP	1.36	1.81	3.04	5.53	1.48	5.83	1.2	2.2	23.48	0.9
GSM1307156_TP	0.93	3.25	20.23	37.15	2.11	60.93	1.69	2.17	10.61	0.72
GSM1307157_TP	1.35	1.52	3.62	6.24	1.49	5.27	1.67	2.47	16.52	0.89
GSM1307158_TP	0.96	1.22	0.98	1.14	1.64	0.47	0.85	2.44	5.1	0.76
GSM1307159_TP	1.09	2.6	3.67	3.82	1.37	4.11	1.11	2	7.86	0.89
GSM1307160_TP	0.81	1.09	3.74	9.86	1.23	6.05	1.49	2.3	1.3	0.85
GSM1307161_TP	1.77	3.3	5.29	5.99	1.26	2.41	0.88	1.56	6.78	0.71
GSM1307162_TP	0.8	1.1	5.08	11.26	1.23	5.17	1.18	2.54	18	0.75
GSM1307163_TP	1.18	2.76	3.37	4.2	1.69	3.75	1.21	1.6	12.92	0.8
GSM1307164_TP	0.67	1.18	1.32	4.8	0.62	3.15	1.05	1.97	6.4	0.69
GSM1307165_TP	1.45	2.74	7.05	6.87	1.58	7.76	1.2	1.64	13.77	0.72
GSM1307166_TP	0.83	1.19	1.45	5.85	1.05	3.94	1.46	3.05	9.25	0.8
GSM1307167_TP	1.26	2.82	3.75	4.21	1.48	3.04	1.22	1.71	4.62	0.88
GSM1307168_TP	0.63	0.99	7.81	22.09	1.33	12.72	1.49	3.05	18.29	0.75
GSM1307169_TP	1.54	2.63	9.68	5.31	1.69	4.06	1.09	1.75	13.41	0.81
GSM1307170_TP	0.68	1.27	2.19	4.08	1.25	5	1.1	3.2	10.17	0.73
GSM1307171_TP	1.19	2.79	11.97	6.48	1.46	5.15	1.32	1.61	10.64	0.9
GSM1307172_TP	0.65	1.18	1.49	2.16	1.02	4.85	1.26	3.79	20.56	0.76
GSM1307173_TP	1.55	2.93	14.81	7.31	1.77	9.67	1.18	1.7	22.22	0.72
GSM1307174_TP	0.77	1.24	1.22	2.1	1.82	2.88	1.23	2.43	8.9	0.78
GSM1307175_TP	1.27	3.17	3.51	4	1.47	2.39	1.11	1.76	6.13	0.9
GSM1307176_TP	0.74	0.96	3.15	7.16	1.28	4.75	1.07	2.59	13.06	0.62
GSM1307177_TP	0.78	1.13	1.5	2.93	1.03	2.17	0.98	3	8.29	0.83
GSM1307178_TP	1.61	3.26	16.34	11.91	1.36	3.86	0.99	1.67	8.26	0.89
GSM1307179_TP	0.7	1.2	2.37	7.49	1.3	10.52	1.2	3.16	17.94	0.8
GSM1307180_TP	0.73	1.29	45.26	3.85	1.22	2.86	1.16	1.6	12.54	0.76
GSM1307181_TP	0.87	1.7	3.24	9.39	1.55	5.65	1.74	3.11	22.28	0.83
GSM1307182_TP	0.83	1.67	5.66	9.15	1.57	5.38	1.46	5.09	19.87	0.8
GSM1307183_TP	0.86	1.72	3.63	4.44	1.35	2.14	1.31	3.81	14.46	0.82
GSM1307184_TP	1.19	2.96	3.48	4.19	1.47	2.34	1.2	1.8	6.57	0.81
GSM1307185_TP	0.95	1.82	10.37	11.14	1.34	7.58	1.42	2.98	16.34	0.73
GSM1307186_TP	1.27	2.71	2.01	2.56	1.51	2.98	1.35	2.15	16.17	1.07
GSM1307187_TP	1.03	2.2	1.88	5.39	1	5.44	1	3.83	23.96	0.53
GSM1307188_TP	0.93	2.17	1.46	2.53	1.91	3.56	1.37	2.5	8.06	0.82
GSM1307189_TP	0.67	1.62	2.32	3.15	1.4	5.94	1.34	2.36	13.46	0.58
GSM1307190_TP	0.77	2.07	1.46	2.25	1.14	2.32	1.32	4.25	6.86	0.91
GSM1307191_TP	1.36	3.04	1.71	2.78	1.39	3.36	1.34	2.01	15.68	0.89
GSM1307192_TP	0.96	2.27	1.41	2.05	1.24	2.43	1.31	3.58	8.17	0.92
GSM1307193_TP	0.77	2.08	2.82	2.66	1.25	1.68	0.99	3.36	10.11	0.91
GSM1307194_TP	1.18	2.22	1.65	2.95	1.61	3.35	1.34	2.08	12.68	1.16
GSM1307195_TP	0.95	2.17	5.69	3.63	1.24	2.02	1.2	2.97	11.3	0.73
GSM1307196_TP	1.35	2.83	1.65	4.28	1.72	4.71	1.46	1.96	11.14	0.98
GSM1307197_TP	0.89	1.91	1.08	1.09	1.18	1	1.26	3.64	5.33	0.85
GSM1307198_TP	1.18	2.21	1.94	2.3	1.6	3.19	1.33	2.08	11.44	0.89
GSM1307199_TP	0.94	2.21	3.65	3.11	1.25	4.29	1.22	3.82	16.11	0.82
GSM1307200_TP	1.36	2.55	2.05	5.08	1.59	3.7	1.43	1.91	15.91	0.63
GSM1307201_TP	0.93	2.32	1.17	1.9	1.92	1.32	1.95	3.66	8.65	0.91
GSM1307202_TP	1.27	2.61	1.52	3.22	1.39	3.05	1.46	2.14	12	1.07
GSM1307203_TP	1.01	2.55	1.29	2.16	1.28	1.49	1.15	3.29	9.51	0.73
GSM1307204_TP	0.92	1.5	3.99	5.06	1.32	6.04	1.68	3.18	21.24	0.76
GSM1307205_TP	0.94	2.18	4.94	13.26	1.35	14.22	1.98	4.15	42.53	0.91
GSM1307206_TP	0.95	1.71	5.63	12.27	1.34	12.28	1.64	2.76	23.27	0.83
GSM1307207_TP	1.02	2.19	10.86	13.93	1.76	6.6	1.43	3.38	33.31	0.82
GSM1307208_TP	0.96	1.74	3.33	2.79	1.48	3.31	1.62	4.67	28.89	0.79
GSM1307209_TP	0.92	1.5	8.71	3.24	1.43	6.03	1.16	1.71	11.04	0.76
GSM1307210_TP	1.07	1.8	3.83	10.11	1.88	14.91	1.81	7.39	33.83	0.71
GSM1307211_TP	0.95	2.14	2.71	2.56	1.23	2.27	1.37	3.03	9.81	0.88
GSM1307212_TP	0.95	1.68	5.13	18.32	2.04	21.27	2.04	2.62	24.45	0.73
GSM1307213_TP	0.85	1.67	2.93	4.52	1.52	5.64	1.54	3.02	29.02	0.97
GSM1307214_TP	0.91	1.68	1.41	2.71	2.09	2.49	2.08	3.93	14.53	0.8
GSM1307215_TP	1.07	1.76	4.82	5.29	1.33	4.12	1.6	6.63	23.96	0.66
GSM1307216_TP	0.83	1.28	2.13	2.68	1.83	3.7	1.36	4.21	17.06	0.95
GSM1307217_TP	0.86	1.34	1.8	1.76	1.11	1.76	1.53	4.36	11.38	0.78
GSM1307218_TP	1.03	2.16	2.55	7.35	1.65	12.89	1.52	3.05	16	0.82
GSM1307219_TP	0.69	1.42	1.54	1.64	1.71	4.19	1.52	3.59	8.36	0.89
GSM1307220_TP	0.8	1.82	7.48	7.85	1.3	22.68	1.99	2.71	20.39	0.74
GSM1307221_TP	0.79	2.02	3	6.47	1.65	2.3	1.52	4.59	13.54	0.74
GSM1307222_TP	0.59	1.81	3.85	1.69	1.19	7.62	1.61	2.99	26.78	0.66
GSM1307223_TP	0.86	1.81	0.87	0.86	1.13	0.64	1.41	3.94	6.79	0.91
GSM1307224_TP	0.85	1.74	5.32	10.85	1.77	8.07	1.66	5.93	17.2	0.91
GSM1307225_TP	0.8	2	2.63	7.67	1.27	4.39	1.39	4.95	22.55	0.87
GSM1307226_TP	1.02	1.65	12.84	9.78	1.68	7.18	1.57	5.74	37.09	0.73
GSM1307227_TP	0.79	1.79	1.42	1.96	1.03	2.59	1.29	6.23	13.85	0.83
GSM1307228_TP	0.89	1.77	3.9	11.35	1.34	12.5	1.82	7.8	28.04	0.84
GSM1307229_TP	0.95	2.4	6.77	4.97	1.66	4.91	1.42	3.27	29.34	0.82
GSM1307230_TP	0.83	1.78	6.67	26.33	2.19	22.77	2.24	6.99	26.91	0.81
GSM1307231_TP	0.93	2.46	1.14	2.01	1.56	3.66	1.44	2.77	9.71	0.99
GSM1307232_TP	0.91	2	0.9	1.55	1.87	0.97	1.3	7.1	12.08	0.95
GSM1307233_TP	1.11	1.81	1.76	0.99	1.12	1.4	1.46	2.87	5.85	0.86
GSM1307234_TP	0.83	1.49	1.17	2.29	1.93	2.75	1.57	3.43	12.61	0.86
GSM1307235_TP	0.83	1.49	0.97	2.01	1.22	2.29	1.25	5.14	14.84	0.86
GSM1307236_TP	1	1.94	4.8	4.65	1.53	2.77	1.27	3.28	15.42	0.85
GSM1307237_TP	1.6	3.33	7.95	8.83	1.69	3.3	1.29	1.72	14.3	0.84
GSM1307238_TP	0.71	1.43	3.15	8.1	1.07	8.92	1.11	3.98	13.18	0.66
GSM1307239_TP	0.79	1.42	1.94	3.63	0.9	3.58	1.01	3.47	11.11	0.79
GSM1307240_TP	1.36	2.45	2.44	6.68	1.89	8.14	1.39	2.04	35.15	0.99
GSM1307241_TP	0.76	1.61	1.14	1.8	0.82	3.47	1.05	2.75	6.43	0.69
GSM1307242_TP	0.82	1.53	0.79	1.39	0.68	0.85	0.84	2.19	3.78	0.87
GSM1307243_TP	0.84	1.69	3.64	3.8	0.58	2.93	0.95	2.46	20.87	0.61
GSM1307244_TP	0.61	1.39	3.03	4.84	0.67	1.26	0.9	3.34	5.75	0.78
GSM1307245_TP	0.78	1.23	2.65	4.35	0.7	3.46	1.01	2.74	4.16	0.79
GSM1307246_TP	0.79	1.72	1.68	3.7	0.9	1.69	1.71	2.63	6.98	0.89
GSM1307247_TP	1.01	1.2	3.29	8.93	0.78	4.22	1.23	2.33	14.38	0.64
GSM1307248_TP	0.53	1.47	6.5	4.76	1.07	2.65	1.33	1.72	15.05	0.67
GSM1307249_TP	0.52	1.45	1.9	2.32	0.99	1.67	1.07	1.62	13.86	0.82
GSM1307250_TP	1.42	2.85	1.59	4.05	1.28	3.25	1.34	1.92	10.65	1.06
GSM1307251_TP	0.71	1.66	7.64	3.12	0.82	1.99	1.07	1.95	8	0.65
GSM1307252_TP	1.35	3.43	9.67	5.29	1.16	3.11	1.09	1.46	7.54	0.8
GSM1307253_TP	0.8	1.6	11.76	5.77	1.3	5.17	1.3	1.84	7.65	1.1
GSM1307254_TP	1.34	2.03	10.91	3.25	0.66	2.37	1.27	2.38	4.49	0.84
GSM1307255_TP	0.66	1.47	2.33	10.05	1.12	3.86	1.35	1.89	11.91	0.87
GSM1307256_TP	0.93	1.36	0.6	0.84	0.76	0.59	0.83	1.63	2.69	0.9
GSM1307257_TP	0.81	1.2	1.28	2.59	1.02	1.45	1.17	1.97	7.42	0.75
GSM1307258_TP	0.88	1.68	0.64	1.72	0.57	0.87	0.82	3.27	3.66	0.73
GSM1307259_TP	1.47	1.07	1.26	3.78	0.82	3.57	1.36	2.74	3.94	0.86
GSM1307260_TP	0.81	1.96	0.85	0.96	0.79	0.74	0.99	2.24	2.94	0.91
GSM1307261_TP	0.74	1.39	4.54	13.26	0.92	2.58	1.36	2.57	6.26	0.76
GSM1307262_TP	0.64	1.67	1.6	6.01	0.87	1.54	1.22	2.32	5.8	0.82
GSM1307263_TP	0.74	1.89	0.45	0.61	0.53	0.43	0.66	1.95	3.7	0.87
GSM1307264_TP	0.91	1.09	0.89	1.08	0.7	0.9	0.99	2.37	3.12	0.8
GSM1307265_TP	0.69	1.61	1.21	10.02	0.7	4.25	1.71	2.53	9.77	0.8
GSM1307266_TP	1.52	2.01	1.74	2.97	1.19	2.2	1.34	2.05	8.9	0.89
GSM1307267_TP	0.91	1.48	0.65	1.35	0.5	0.86	0.49	1.47	4.29	0.5
GSM1307268_TP	1.44	1.88	2.18	3.99	1.19	3.35	1.23	2.01	4.86	0.89
GSM1307269_TP	1.04	1.6	0.52	0.84	0.65	0.6	0.7	1.78	2.68	0.74
GSM1307270_TP	1.44	1.91	2.15	4.16	1.19	3.42	1.24	2	4.93	0.89
GSM1307271_TP	1.21	1.74	2.65	2.67	0.78	2.58	1.22	1.36	5.98	0.84
GSM1307272_TP	0.76	1.16	2.5	6.24	1.04	2.98	2.1	1.81	10.57	0.72
GSM1307273_TP	0.66	1.86	0.87	4.14	0.73	3.29	1.18	3.87	7.96	0.88
GSM1307274_TP	1.5	1.5	3.33	2.07	0.9	1.84	1	2.07	7.66	1
GSM1307275_TP	0.83	1.72	1.55	1.93	0.82	1.97	1.16	1.98	3.97	0.76
GSM1307276_TP	0.67	1.28	1.32	4.79	0.62	3.16	1.05	1.97	6.41	0.69
GSM1307277_TP	0.72	1.74	4.11	20.29	0.92	5.36	1.38	2.39	12.4	0.85
GSM1307278_TP	0.72	1.87	13.18	19.19	0.92	6.19	1.6	3.11	8.17	0.84
GSM1307279_TP	0.88	1.64	3.08	3.71	1.18	4.76	1.59	2.68	12.42	0.82
GSM1307280_TP	1.35	1.87	2.43	4.38	1.39	3.1	1.33	1.96	20.79	0.98
GSM1307281_TP	0.68	1.77	9.61	4.62	0.92	5.04	1.55	2.96	9.5	0.69
GSM1307282_TP	1.54	3.56	13.38	9.87	1.48	3.13	1.42	1.57	12.06	0.99
GSM1307283_TP	0.67	1.85	18.09	7.8	1.08	2.24	1.23	1.72	9.6	0.85
GSM1307284_TP	1.82	3.36	5.59	4.89	1.17	2.18	1.21	1.58	6.91	0.9
GSM1307285_TP	1.02	2.17	6.85	2.46	0.77	0.98	0.86	2.66	5.24	0.7
GSM1307286_TP	0.78	1.12	1.62	4.53	0.9	3.69	1.22	2.92	12.3	0.79
GSM1307287_TP	0.74	1.29	1.17	4.58	0.61	1.75	1.26	3.17	7.71	0.86
GSM1307288_TP	1.62	3.84	3.31	3.76	1.27	1.59	1.32	1.5	6.06	0.98
GSM1307289_TP	0.72	1.84	5.63	5.63	1.04	8.39	1.77	2.54	16.34	0.72
GSM1307290_TP	0.75	1.85	4.28	24.42	0.78	5.6	1.23	2.24	12.7	0.83
GSM1307291_TP	0.76	1.24	1.74	1.97	1.08	2.47	1.16	3.03	7.25	0.82
GSM1307292_TP	1.87	4.42	2.52	5.58	0.84	1.52	1.1	1.56	4.06	0.98
GSM1307293_TP	0.96	1.86	1.83	2.48	1.17	2.96	1.32	2.26	12.33	0.66
GSM1307294_TP	1.53	3.52	2.44	3.31	1.17	1.45	1.22	1.52	3.81	1.07
GSM1307295_TP	0.74	1.71	1.57	2.01	0.81	1.59	1.05	1.65	5.19	0.76
GSM1307296_TP	0.78	1.65	16.46	25.6	0.87	6.65	1.78	3.1	8.65	0.74
GSM1307297_TP	1.34	3.12	12.77	10.04	1.16	3.01	1.1	1.53	3.95	0.97
GSM1307298_TP	0.86	1.93	2.87	7.44	1.49	4.11	1.65	5.06	14.16	1.03
GSM1307299_TP	1.69	3.24	4.78	5.44	1.26	1.82	1.1	1.69	4.85	0.79
GSM1307300_TP	0.88	1.94	9.62	21.71	1.36	21.07	2.95	5.36	18.23	0.7
GSM1307301_TP	1.27	3.09	20.26	8.11	1.16	2.4	1.2	1.48	7.31	0.89
GSM1307302_TP	1.03	2.25	1.63	3.6	1.27	1.67	1.16	3.67	18.36	0.78
GSM1307303_TP	1.36	3.31	7.82	14.32	0.84	3.55	0.87	1.35	10.31	0.81
GSM1307304_TP	0.68	1.86	1.28	2.8	1.04	1.5	1.55	5.73	12.97	0.91
GSM1307305_TP	0.79	1.88	3.57	11.31	1.8	6	1.39	4.81	28.88	0.78
GSM1307306_TP	0.9	1.42	2.11	10.75	1.02	7.1	1.38	3.05	25.83	0.75
GSM1307307_TP	0.93	1.63	3.31	5.97	1.66	3.76	1.44	3.46	26.35	0.81
GSM1307308_TP	0.99	1.61	30.68	17.53	1.03	21.31	1.83	2.44	9.3	0.76
GSM1307309_TP	0.92	1.5	1.22	1.44	0.92	0.91	1.36	2.11	7.87	0.76
GSM1307310_TP	0.9	1.57	6.02	6.34	1.47	4.55	1.59	2.87	23.19	0.8
GSM1307311_TP	1.01	1.52	10.23	8.78	1.04	7.94	1.67	2.74	28.95	0.72
logFC	-0.0662056	-0.239385	-2.23914	-2.56555	-0.086271	-0.12849	0.0423501	0.102627	-1.45175	-0.0143814
AveExpr	0.957865	1.87969	5.93845	7.19456	1.27286	5.05566	1.31591	2.60958	12.2475	0.802628
t	-2.47672	-3.29541	-2.59582	-3.40789	-2.54286	-0.261085	1.29535	1.12171	-2.05488	-1.40053
P.Value	0.013561	0.00104648	0.00969023	0.000702898	0.0112695	0.794125	0.195745	0.26248	0.0403653	0.161923
adj.P.Val	0.0282572	0.00308775	0.0210737	0.00219076	0.0241097	0.845537	0.275203	0.347833	0.0723276	0.235593
B	-3.80359	-1.50013	-3.508	-1.13445	-3.64111	-6.78977	-5.99405	-6.20129	-4.74105	-5.85414
