# Supplementary material for: Three Circulating miRNAs Related to Non-Small-Cell Lung Cancer Progression: An Integrative Analysis of Their Biological Roles
Source: Biology (Basel). 2025 Apr 10;14(4):399. doi: 10.3390/biology14040399 (PMC12024873; doi:10.3390/biology14040399)
Supplement: Supplementary file 1 [file biology-14-00399-s001.zip › biology-3525891 supplementary revised/Table S4.xlsx]

## Sheet: Sheet1
Sample	hsa-miR-139-5p	hsa-miR-126	hsa-miR-451	hsa-miR-26a	hsa-miR-152	hsa-miR-200c	hsa-miR-151-3p	hsa-miR-151-5p	hsa-miR-550
GSM900222_NT	12.614	14.6125	14.8475	14.6543	13.496	14.4924	12.1764	14.4176	9.12967
GSM900223_NT	11.9594	14.6543	14.7861	14.5992	14.3424	14.4085	13.7023	14.4176	8.95088
GSM900224_NT	13.0369	14.6125	14.8828	14.6543	13.9472	14.5758	13.8997	14.2928	9.36669
GSM900225_NT	13.3929	14.7407	14.8475	14.6543	14.2283	14.3813	13.6177	14.3513	9.6451
GSM900226_NT	13.0369	14.8475	14.9967	14.8126	14.1612	14.5992	13.5863	14.4346	9.40541
GSM900227_NT	12.7232	14.7407	15.1174	14.7026	13.9925	14.4	13.0369	14.2387	9.53646
GSM900228_NT	13.1767	14.7223	14.9313	14.6543	14.1397	14.2928	13.496	14.3138	9.44261
GSM900229_NT	12.9868	14.8126	15.1174	14.6689	14.0502	14.4346	13.3466	14.3618	9.56165
GSM900230_NT	13.1	14.8475	14.9313	14.8126	13.9925	14.5665	13.6482	14.4085	9.60395
GSM900231_NT	12.8162	14.4823	14.6125	14.7861	13.9709	14.8126	13.1	14.4346	9.46141
GSM900232_NT	10.5587	14.6259	14.5665	14.6844	13.1466	14.5867	13.1923	14.0956	9.53987
GSM900233_NT	12.0427	14.5221	14.5665	14.6125	13.4494	14.5023	13.1313	14.3424	9.15025
GSM900234_NT	13.7307	14.4433	14.3513	14.7627	14.261	14.5439	13.3172	14.4634	9.56523
GSM900235_NT	11.117	14.4346	14.5023	14.6125	12.6909	14.4732	11.2762	13.496	9.46992
GSM900236_NT	10.8339	14.5332	14.7026	14.5665	13.6896	14.4259	12.4907	13.5863	8.93505
GSM900237_NT	13.5416	14.8828	14.7026	14.7861	14.3038	14.6125	13.8997	14.4085	9.32
GSM900238_NT	12.8612	14.4	14.5867	14.5758	13.9354	14.4732	12.6744	14.3234	9.31544
GSM900239_NT	9.96707	14.4	14.8828	14.5552	13.1164	14.6844	13.1	14.0956	9.02583
GSM900260_NT	12.9707	14.7223	14.7026	14.5992	14.1397	14.3813	13.496	14.261	9.02877
GSM900261_NT	12.5683	14.7026	14.8475	14.7861	14.038	14.5221	13.3466	14.4085	9.25596
GSM900262_NT	12.4752	14.6844	14.7407	14.6689	13.9815	14.4085	13.6482	14.3513	8.92696
GSM900263_NT	12.3041	14.6397	14.8126	14.5758	13.7833	14.3904	13.0032	14.0956	9.96707
GSM900264_NT	12.4907	14.7026	14.9967	14.8126	14.0853	14.3138	13.5416	14.1951	9.13355
GSM900265_NT	12.6308	14.6689	14.8475	14.7861	13.9472	14.4634	13.9592	14.4176	8.76572
GSM900266_NT	12.2706	14.7026	14.8828	14.6689	13.9925	14.5123	13.5863	14.2175	9.51375
GSM900267_NT	12.4274	14.4823	14.5867	14.4924	13.496	14.3138	13.4816	14.0502	9.18807
GSM900268_NT	12.614	14.6259	14.8828	14.7407	14.0153	14.4732	13.9592	14.4176	9.34282
GSM900269_NT	12.2404	14.6397	14.8475	14.6543	13.8734	14.3618	13.4494	14.3424	9.01847
GSM900270_NT	12.5214	14.5552	14.8475	14.5867	13.5863	14.1951	12.7232	13.9472	9.25361
GSM900271_NT	12.3041	14.7407	14.8475	14.6689	14.0044	14.4085	13.5719	14.4	9.20326
GSM900272_NT	12.8612	14.6397	14.8126	14.6844	13.9709	14.5758	13.9354	14.2724	8.81424
GSM900273_NT	12.7366	14.5867	14.8475	14.6844	14.062	14.6125	13.9243	14.4634	9.28009
GSM900274_NT	13.0206	14.7407	14.9313	14.7026	13.7438	14.5665	13.8861	14.3813	8.72862
GSM900298_NT	13.0369	14.5665	14.9313	14.7627	14.3234	14.3513	13.6896	14.2175	9.20326
GSM900299_NT	12.7066	14.5123	14.9313	14.6259	14.173	14.3138	13.1313	14.2175	9.36669
GSM900300_NT	13.2078	14.6844	14.8126	14.6397	14.1279	14.3712	13.4816	14.3234	9.15945
GSM900301_NT	13.0032	14.4732	14.9967	14.8828	14.1501	14.0502	13.6617	14.2063	9.43133
GSM900302_NT	12.753	14.6125	14.8475	14.7223	13.9815	14.4346	13.2878	14.0044	9.63065
GSM900303_NT	12.6454	14.6397	14.9313	14.5665	14.1165	14.1612	13.2557	14.2175	9.18046
GSM900304_NT	13.2078	14.6689	15.1174	14.7407	14.1951	14.3813	13.4648	14.1064	9.41699
GSM900305_NT	12.5363	14.6844	14.7861	14.7627	13.4354	14.5552	13.2078	13.9472	9.03169
GSM900306_NT	13.0369	14.3712	14.8828	14.7026	14.2283	14.3513	13.5104	14.2724	9.32462
GSM900307_NT	11.0117	14.4433	14.6689	14.5552	11.6476	14.5665	8.74408	13.8097	8.84177
GSM900308_NT	13.2878	14.8126	15.1174	14.6844	13.9592	14.4732	13.4494	14.3138	9.63785
GSM900309_NT	13.2717	14.5332	14.9967	14.6689	14.2283	14.2063	13.7163	14.1612	9.24692
GSM900310_NT	13.1313	14.7026	15.1174	14.6844	14.1501	14.3712	13.7566	14.1165	9.12456
GSM900311_NT	12.8009	14.6543	15.1174	14.7026	13.8997	14.1501	13.2223	14.1951	9.52681
GSM900312_NT	12.9237	14.6397	14.9967	14.4259	14.0853	14.3513	13.8487	14.3325	9.31282
GSM900313_NT	13.1	14.4634	14.8828	14.7861	14.25	14.5221	14.0153	14.2928	9.51375
GSM900314_NT	13.2078	14.4346	14.9967	14.7223	14.1397	14.4085	13.7964	14.3513	9.16909
GSM900315_NT	12.5521	14.5758	14.9967	14.7223	14.0747	14.4346	13.6754	14.4732	9.23632
GSM900316_NT	12.1176	14.3138	14.6844	14.7861	13.9472	14.25	13.2223	14.3424	9.15379
GSM900317_NT	13.0032	14.7627	14.9967	14.5867	14.0956	14.4924	13.5104	14.3325	9.43401
GSM900318_NT	13.2717	14.5665	14.8828	14.7627	14.1165	14.25	13.8734	14.3618	9.51375
GSM900319_NT	13.2717	14.4	14.8475	14.8828	14.2283	14.3712	13.6617	14.5221	9.18229
GSM900320_NT	13.3929	14.2724	14.5992	14.5552	13.9925	14.5867	13.7566	14.2063	9.46441
GSM900209_TP	12.5062	14.4732	14.8126	14.6689	13.9243	14.7627	14.062	14.5552	9.33303
GSM900210_TP	12.9401	14.7223	14.9313	14.5867	14.3325	14.5992	13.9592	14.4346	9.61948
GSM900211_TP	12.1466	14.6259	14.7223	14.5023	13.9354	14.7627	13.4648	14.3234	9.608
GSM900212_TP	12.5983	14.6689	15.1174	14.7861	14.038	14.6397	13.8997	14.5867	9.4226
GSM900213_TP	11.2762	14.5992	14.6125	14.6259	13.0826	14.5867	12.614	14.0853	9.31544
GSM900214_TP	11.6216	14.4346	14.7861	14.5439	14.0273	14.6125	13.4214	14.2387	9.79402
GSM900215_TP	11.0409	14.6259	14.7026	14.4924	13.8352	14.6397	13.2223	14.2823	9.41991
GSM900216_TP	10.9576	14.4823	14.7223	14.6543	13.8997	14.6844	13.8225	14.5023	9.41699
GSM900217_TP	10.207	14.3813	14.4634	14.5439	13.5416	14.6689	13.3313	14.3234	9.01434
GSM900218_TP	11.7613	14.5332	14.7627	14.6125	14.1842	14.5758	13.3313	14.2823	9.46441
GSM900219_TP	12.6308	14.7026	14.9313	14.7627	13.8861	14.6259	13.8734	14.4346	9.69101
GSM900220_TP	11.685	14.6259	14.7026	14.4634	13.8352	14.5221	12.9401	14.173	9.48177
GSM900221_TP	12.0893	14.6125	14.8475	14.6689	14.1951	14.5665	13.2393	14.1842	9.53011
GSM900240_TP	11.1453	14.4531	14.7223	14.6844	13.4816	14.6125	13.2717	14.2283	9.4083
GSM900241_TP	12.0732	14.6125	14.5221	14.7627	14.038	14.4433	14.0044	14.4732	8.90965
GSM900242_TP	11.3053	14.4634	14.5758	14.6844	13.9592	14.6689	13.5863	14.3424	9.22346
GSM900243_TP	10.8505	14.4	14.6397	14.4732	14.25	14.3813	13.0826	14.1165	9.00848
GSM900244_TP	11.6588	14.5552	14.8126	14.9313	13.9592	14.4823	13.7566	14.3325	8.92809
GSM900245_TP	10.9576	14.4531	14.5332	14.5023	13.7438	14.3904	13.8097	14.4732	8.87694
GSM900246_TP	10.6854	14.5123	14.6259	14.7407	13.5416	14.5023	13.3929	14.1279	9.08398
GSM900247_TP	11.6969	14.4732	14.7627	14.5867	13.5719	14.3618	13.4648	14.25	8.88616
GSM900248_TP	11.575	14.5439	14.8126	14.5867	13.6896	14.4823	13.1313	14.173	9.46698
GSM900249_TP	11.1943	14.6543	14.6844	14.8828	13.5104	14.6397	13.6754	14.4531	9.21108
GSM900250_TP	11.9199	14.7223	14.8475	14.7627	13.6177	14.5439	14.0273	14.5552	9.12456
GSM900251_TP	11.9342	14.5758	14.8126	14.7861	14.1165	14.6397	13.6617	14.25	9.08085
GSM900252_TP	11.1843	14.5665	14.8475	14.6689	13.7964	14.3813	13.3037	14.2283	8.93379
GSM900253_TP	10.1567	14.4346	14.9313	14.6125	13.6177	14.5439	13.3037	14.4085	9.1486
GSM900254_TP	9.97162	14.4	14.6125	14.6543	13.9354	14.5992	13.496	14.1397	9.47592
GSM900255_TP	10.6165	14.6259	14.1279	14.7627	14.0273	14.4732	13.8097	14.5123	9.52357
GSM900256_TP	12.5214	14.5552	14.3712	14.6259	13.9243	14.5221	13.7163	14.261	9.41991
GSM900257_TP	10.6321	14.5992	14.9967	14.7223	13.2223	14.4924	13.3172	14.3038	9.70327
GSM900258_TP	10.942	14.5992	14.7026	14.6844	13.3172	14.3904	13.1923	14.4823	9.51701
GSM900259_TP	11.7986	14.5552	14.062	14.5992	13.6896	14.2823	13.2878	14.3325	9.39984
GSM900275_TP	11.1644	14.3424	14.4634	14.6397	14.3234	14.5123	13.5416	14.1064	9.55085
GSM900276_TP	11.6476	14.3813	14.9313	14.7407	14.2823	14.4634	13.4648	14.4085	10.1334
GSM900277_TP	11.8377	14.1165	14.9967	14.5758	13.9123	14.2387	13.3037	14.2823	9.47592
GSM900278_TP	12.255	14.5332	14.9313	14.7861	14.1279	14.2724	13.2557	14.2175	9.42834
GSM900279_TP	12.1176	14.5221	14.6397	14.8475	14.2283	14.3325	13.4816	14.1064	9.06802
GSM900280_TP	12.0574	14.261	14.8828	14.3513	13.8997	14.4433	13.406	14.0153	9.41131
GSM900281_TP	12.1032	14.5665	14.9967	14.6844	13.9925	14.4634	13.1313	14.25	9.35625
GSM900282_TP	12.4907	14.8126	14.9313	14.7026	13.9709	14.6689	13.1313	14.2175	9.608
GSM900283_TP	11.5867	14.3325	14.5023	14.6259	13.8097	14.25	13.0032	14.2283	9.53011
GSM900284_TP	12.1335	14.0044	14.9313	14.7407	14.0273	14.4346	13.7704	14.3038	9.46992
GSM900285_TP	12.6454	14.5665	14.6397	14.7627	14.1842	14.1951	13.5416	14.1612	9.2756
GSM900286_TP	11.7986	14.4259	14.8828	14.7026	14.0502	14.3904	13.4648	14.3138	9.06334
GSM900287_TP	12.6596	14.5758	14.7627	14.7407	13.9925	14.5439	13.6896	14.3712	9.46992
GSM900288_TP	12.4602	14.3325	15.1174	14.6689	13.9472	14.2724	13.3313	14.2063	9.43133
GSM900289_TP	11.4211	14.2387	14.7223	14.8126	14.1951	14.5758	13.1767	14.3234	9.44563
GSM900290_TP	13.4648	14.4346	14.7223	14.5552	14.1501	14.4924	14.0956	14.2175	9.46441
GSM900291_TP	12.5983	14.6844	14.9967	14.7861	13.9925	14.3813	13.5564	14.3038	9.38018
GSM900292_TP	12.2248	14.4085	14.1612	14.7861	13.5263	14.6397	14.1397	14.4176	9.18425
GSM900293_TP	12.5363	14.4433	14.7627	14.7026	14.0273	14.4531	13.496	14.1842	9.38555
GSM900294_TP	13.0206	14.5023	14.8828	14.7407	13.9243	14.1951	13.9472	14.3712	9.37416
GSM900295_TP	12.9401	14.4	14.5758	14.6689	13.7438	14.5665	13.8613	14.0956	9.4226
GSM900296_TP	12.8904	14.4732	14.6543	14.7861	14.0747	14.4433	13.9592	14.3138	8.8587
GSM900297_TP	12.6596	14.3813	14.7026	14.7627	14.1397	14.4924	13.496	14.3513	8.89283
logFC	-0.846721	-0.106327	-0.117798	-0.00717204	-0.0166194	0.0648618	0.170967	0.0462342	0.0566517
AveExpr	12.2268	14.5528	14.7894	14.6785	13.9056	14.464	13.4273	14.2736	9.31314
t	-5.91667	-3.78776	-3.12075	-0.340582	-0.239152	2.3589	1.50995	1.39724	1.16603
P.Value	3.63884e-08	0.000246173	0.00229434	0.734056	0.811425	0.0200603	0.133869	0.165102	0.246078
adj.P.Val	1.30088e-06	0.00168973	0.0105836	0.822219	0.883505	0.0551657	0.236824	0.274924	0.364479
B	8.36116	-0.0675221	-2.13793	-6.73019	-6.75946	-4.08332	-5.66366	-5.82385	-6.11474
