# Supplementary material for: Three Circulating miRNAs Related to Non-Small-Cell Lung Cancer Progression: An Integrative Analysis of Their Biological Roles
Source: Biology (Basel). 2025 Apr 10;14(4):399. doi: 10.3390/biology14040399 (PMC12024873; doi:10.3390/biology14040399)
Supplement: Supplementary file 1 [file biology-14-00399-s001.zip › biology-3525891 supplementary revised/Table S5.xlsx]

## Sheet: Sheet1
Sample	hsa-miR-139-5p	hsa-miR-126	hsa-miR-451	hsa-miR-26a	hsa-miR-152	hsa-miR-200c	hsa-miR-151-3p	hsa-miR-151-5p	hsa-miR-550
GSM374978_NT	8.47168	15.4666	15.8867	15.8866	11.592	14.7147	11.5594	12.8619	8.79442
GSM374979_NT	8.76818	15.2571	15.9096	15.9081	12.4362	14.3732	11.9776	13.3446	8.80735
GSM374983_NT	9.94691	14.7074	15.2416	15.4974	12.5503	13.5336	12.3123	13.9031	6.45943
GSM374984_NT	9.95565	14.5809	15.4391	15.552	12.9817	13.5752	12.3041	14.2687	7.40939
GSM374987_NT	8.36194	14.4167	15.7818	15.6455	12.6698	12.7844	10.9069	13.5063	7.98299
GSM374988_NT	8.3837	14.5015	15.7922	15.3912	12.4625	12.9069	10.8289	13.1499	7.79442
GSM374991_NT	8.82337	14.6373	15.2579	15.5647	12.6575	13.1935	11.2288	13.7337	6.85798
GSM374992_NT	9.21917	14.2962	15.6866	15.6867	12.8958	13.2102	11.4898	13.7082	7.78136
GSM374995_NT	8.89178	14.3776	15.86	15.8938	12.3109	12.9179	11.4605	13.7234	8.49985
GSM374996_NT	9.13699	14.5194	15.7764	15.7764	13.5729	12.8558	11.2318	13.8593	8.11374
GSM374999_NT	8.51964	14.5049	14.9008	15.6532	13.1018	14.0164	11.3869	13.666	7.19967
GSM375000_NT	8.46761	14.6703	14.9113	15.3849	12.9656	13.8733	11.1079	13.2819	7.96
GSM375003_NT	8.09276	14.5837	14.8935	15.0856	12.6702	13.1779	10.7912	13.3194	7.21917
GSM375004_NT	8.49185	14.7368	15.2967	15.0261	12.9596	13.1989	10.8588	13.8915	7.20945
GSM375007_NT	9.90087	14.807	14.6009	15.7845	12.344	13.8171	11.9553	12.7247	8.03892
GSM375008_NT	10.0593	14.784	15.4998	15.7658	12.7269	13.7892	11.7461	13.0885	7.33985
GSM375011_NT	7.96578	14.2636	14.2672	15.6023	13.3373	15.4482	13.2555	11.8408	8.03892
GSM375012_NT	8.88264	14.3493	14.2856	15.734	13.8866	15.2384	13.0514	12.5272	8.35755
GSM375015_NT	8.09276	15.1323	15.6976	13.9804	11.6101	12.8023	10.4615	12.5687	8.56605
GSM375016_NT	8.11894	15.4294	15.849	14.5185	11.3371	12.6821	11.0217	12.3485	8.69
GSM375020_NT	7.9542	15.0429	14.285	14.921	13.9298	14.1288	11.6604	13.0446	7.82655
GSM375021_NT	8.59991	15.3871	14.4832	15.617	13.8916	15.0738	12.4818	12.983	8.8392
GSM375024_NT	9.55459	15.7107	15.7119	15.7121	12.8713	14.2386	12.1347	12.7993	7.24793
GSM375025_NT	9.66711	15.6781	15.7162	15.7159	13.1202	13.6793	11.6262	12.9381	6.74147
GSM375028_NT	8.10852	15.1547	15.6541	15.6539	11.3559	13.8563	11.4838	12.5409	8.86728
GSM375029_NT	8.81378	15.3298	15.757	15.7567	12.2799	14.0866	11.8118	12.6207	5.42626
GSM375032_NT	9.41363	15.2255	15.9604	15.3001	13.2586	12.8653	11.1573	11.994	7.13955
GSM375033_NT	9.40727	15.3016	15.9755	15.5539	12.9101	13.0056	11.3078	11.8122	7.62205
GSM375036_NT	9.13699	15.2382	15.7288	15.8072	12.9281	13.446	11.5845	12.4868	8.12928
GSM375037_NT	9.18488	15.5504	15.7796	15.8507	13.1394	14.0095	12.187	12.5536	6.72792
GSM375040_NT	8.36194	14.7402	15.4066	15.489	12.4888	12.059	10.4828	13.0442	6.65821
GSM375041_NT	8.29002	14.2161	13.8932	15.2552	12.4936	11.352	10.623	13.1343	6.64386
GSM375044_NT	7.6865	14.1294	15.1074	15.2615	12.811	13.4471	11.0741	13.9876	7.85798
GSM375045_NT	7.8392	15.0328	15.4021	15.6716	13.0856	13.7892	11.4388	13.9747	8.07682
GSM375048_NT	9.20457	15.086	15.9062	15.9388	12.3883	14.4536	12.1596	13.7746	8.61102
GSM375049_NT	9.13443	15.2815	15.7681	15.9774	12.4372	14.2563	11.9933	13.8905	8.51964
GSM375052_NT	9.10591	14.896	15.7224	15.7229	12.9928	12.0351	11.2378	13.2832	7.16993
GSM375053_NT	9.13186	14.9643	15.7238	15.7245	13.5075	12.2834	11.4553	13.6006	7.42626
GSM375056_NT	8.08746	14.5302	15.127	15.0396	12.245	11.6671	10.3597	13.151	6.93074
GSM375057_NT	8.28077	14.5603	14.822	15.1382	12.6475	11.8118	10.4242	13.5162	6.74147
GSM375064_NT	9	14.7093	15.6502	15.6498	12.1923	13.876	11.933	14.0922	5.9542
GSM375065_NT	8.49586	14.6726	15.1259	15.6037	12.4635	13.8021	11.8903	14.1286	7.18982
GSM375068_NT	8.65105	14.8136	15.5892	15.848	12.2131	13.6206	11.1137	13.3794	7.71425
GSM375069_NT	8.9629	15.2833	14.8691	16.0573	11.8607	13.0338	11.265	12.8471	8.21917
GSM375072_NT	8.82972	14.871	15.5571	15.9419	12.7754	14.1994	12.031	13.1367	8.32643
GSM375073_NT	8.76818	14.829	15.4881	15.9022	12.5355	13.9177	11.6896	13.3525	8.08215
GSM375076_NT	7.45121	13.1046	15.4101	15.6296	12.8357	16.0284	12.3799	12.511	6.33985
GSM375077_NT	7.97154	13.7454	15.2006	15.2132	13.4708	15.8829	12.4075	12.8525	6.84549
GSM375082_NT	8.43045	14.5826	13.8036	15.7864	11.7326	14.4497	11.2639	13.3149	7.52356
GSM375083_NT	8.43045	14.6374	14.2747	15.5132	11.2912	14.1784	11.5367	12.7366	7.87652
GSM375086_NT	8.52356	13.4608	13.8706	15.2595	10.973	14.1995	11.346	11.6119	8.97728
GSM375087_NT	9.18239	15.3549	13.9209	14.4998	11.0348	13.6733	10.9665	10.8719	9.02237
GSM375090_NT	8.62205	14.6164	13.4556	14.5042	11.3805	13.4974	11.2088	11.0614	8.78463
GSM375091_NT	8.79116	13.9052	14.3467	14.6726	11.5353	13.3361	11.1724	11.3641	8.49185
GSM375094_NT	9.59619	14.6885	15.3457	15.806	12.3362	14.3437	11.774	13.4997	6.76818
GSM375095_NT	9.19229	15.3009	14.9915	15.8714	11.4979	14.9894	11.9159	12.62	7.08746
GSM375098_NT	8.93664	14.4638	14.0665	15.8121	12.729	14.5575	12.2744	13.5943	7.24793
GSM375099_NT	8.92184	14.6214	14.1868	15.7074	12.8958	14.6174	12.4131	13.4365	8.3443
GSM375102_NT	8.42206	14.0657	14.1207	15.5134	12.1611	13.217	11.1319	13.1706	7.48382
GSM375103_NT	7.54689	14.2576	14.2251	15.549	12.7832	13.3677	11.2726	13.3429	7.09803
GSM375106_NT	8.38802	15.0441	15.2927	15.6499	12.9357	13.7691	11.4934	13.3849	6.79442
GSM375107_NT	8.56224	14.8918	15.7184	15.7221	12.5023	14.0481	11.9001	12.8212	6.74147
GSM375110_NT	9.40088	14.831	15.6017	15.6012	12.3715	13.6682	12.5941	13.5757	8.15482
GSM375111_NT	9.44294	14.6831	15.589	15.589	12.3875	13.2983	12.2603	13.2949	8.10852
GSM375114_NT	8.26679	14.4175	13.8355	15.1604	12.7326	11.7254	10.5362	13.5541	7.86419
GSM375115_NT	7.82018	14.6686	13.7797	15.3019	13.0039	11.9088	10.6119	13.8006	8.08746
GSM375118_NT	8.8392	14.0973	15.6712	15.66	12.7958	12.9959	10.9241	13.0696	6.82018
GSM375119_NT	8.77808	14.438	15.5981	15.6016	12.6284	12.9394	11.0175	13.2338	6.79442
GSM375123_NT	8.19967	15.1151	15.7847	15.5517	12.8366	13.6362	12.127	13.462	8.46761
GSM375124_NT	8.56605	14.9225	15.7964	15.8377	13.1997	12.5406	10.7944	13.4312	8.42206
GSM375135_NT	8.31741	14.6695	14.7984	15.6987	11.8903	13.7458	11.8638	12.5093	7.54689
GSM375136_NT	8.08746	14.4704	14.5969	15.751	13.0647	13.6667	11.7056	12.9715	7.27612
GSM375139_NT	9.67948	14.9543	14.622	14.3688	10.8788	11.7616	10.1812	11.1497	8.62571
GSM375140_NT	9.04985	15.2663	15.4614	15.0647	10.5285	11.9241	10.375	11.0921	8.37938
GSM375147_NT	7.98299	14.3933	15.7217	14.6142	12.6071	13.9005	11.021	11.87	6.97728
GSM375148_NT	7.96578	15.3348	15.818	15.0935	13.3341	14.6361	11.719	12.4883	8.56605
GSM375151_NT	8.09276	14.135	14.1755	15.6475	12.7419	13.5583	11.4252	13.6875	7.17991
GSM375152_NT	8.27146	14.5088	13.9519	15.6842	12.8948	13.6281	11.4491	13.905	7.72792
GSM375155_NT	9.01681	13.7618	15.3666	15.9152	12.3628	13.9337	11.5627	12.5805	6.55459
GSM375156_NT	8.91588	14.346	15.6149	15.8086	12.7956	14.3479	11.9513	13.1435	6.98868
GSM375167_NT	8.97441	15.0189	15.8681	15.868	11.4873	13.6405	11.6537	12.4691	6.49185
GSM375168_NT	8.94837	14.7023	15.8278	15.8278	12.3726	13.8569	11.7805	12.7408	7.49985
GSM375169_NT	8.93664	14.8198	15.3299	15.8181	12.0021	13.8698	11.8222	12.6746	7.03342
GSM375172_NT	8.40514	14.5277	15.8796	15.8798	12.5413	14.1299	11.2527	12.5601	5.9542
GSM375173_NT	8.33539	14.4983	15.6227	15.8077	12.1079	13.9745	11.1674	12.1843	6.37504
GSM375176_NT	9.91139	15.3692	16.2599	14.947	11.0231	13.3369	10.7698	11.3449	8.65105
GSM375177_NT	8.76155	15.4228	15.9651	15.5015	12.0182	14.0323	11.3554	12.2592	8.25267
GSM375180_NT	9.00282	15.3672	16.0408	16.0407	11.1085	13.5109	11.2222	12.5311	8.20457
GSM375181_NT	9.12153	15.5546	16.0818	16.0812	11.5406	13.7195	11.3581	12.3387	8.73132
GSM375192_NT	9.56796	15.0963	15.7898	15.4483	11.318	12.2571	11.117	12.1677	7.94251
GSM375193_NT	9.43045	14.8998	15.7138	15.6381	11.4157	12.9833	11.9088	12.5531	7.65105
GSM375196_NT	8.73809	14.6332	15.1542	15.7107	12.2033	13.7503	10.8826	12.8192	6.75489
GSM375197_NT	8.70044	14.7068	15.1402	15.772	12.6124	14.2724	12.0997	12.8731	7.06609
GSM375200_NT	9.16239	14.8221	15.0261	15.5815	11.9944	14.6046	11.6974	13.2608	6.74147
GSM375201_NT	9.04439	14.7792	15.3602	15.6486	11.9509	14.3421	11.5656	13.5017	6.56986
GSM375204_NT	8.99718	13.7165	15.8097	15.1	12.3658	13.6603	11.1592	12.4805	7.97154
GSM375205_NT	9.02514	14.7244	15.7273	15.5109	12.7307	14.3671	12.3115	12.5122	8.02791
GSM375208_NT	8.49185	15.5828	16.0336	15.5704	12.3807	14.1177	11.8734	11.9837	8.88874
GSM375209_NT	8.43045	14.8846	15.8985	15.5775	12.2935	14.31	11.9155	12.0573	8.79766
GSM375212_NT	7.58496	14.5345	15.6432	14.9044	11.5157	12.7703	10.3163	13.3156	6.37504
GSM375213_NT	7.73471	14.5236	15.3165	15.1924	12.4247	13.1679	10.5078	13.2509	7.04439
GSM375216_NT	8.35315	14.7854	16.1412	15.5252	12.9493	13.8762	11.9851	11.3701	8.57743
GSM375217_NT	8.9571	14.172	16.3499	15.4498	13.249	14.5013	12.6243	11.1408	8.43045
GSM375220_NT	8.75154	15.226	14.3576	15.8326	11.5746	14.9546	12.5495	11.8349	7.7879
GSM375221_NT	9.79442	16.1491	15.5947	16.3474	12.284	14.683	12.4767	12.5744	9.11634
GSM375224_NT	9.09276	15.1391	16.2463	13.9238	11.1466	14.5842	12.5929	10.4157	10.3387
GSM375226_NT	10.5727	16.0369	15.8721	15.6359	11.0539	14.78	12.4099	11.978	7.99435
GSM375228_NT	8.83289	14.2544	16.321	13.9789	9.84862	13.0159	10.821	10.0348	9.6987
GSM375230_NT	10.2969	13.7164	14.6126	14.8589	12.2729	16.4385	12.8686	12.4115	9.73978
GSM375232_NT	9.81538	12.8287	13.8892	15.2759	11.8285	16.164	13.3759	12.2723	11.2426
GSM375234_NT	9.24793	15.8627	15.1689	14.8475	11.041	14.083	11.6689	12.0755	9.99435
GSM375236_NT	9.87344	16.1536	15.4825	15.2579	12.1402	15.4414	12.7298	12.163	9.16993
GSM375238_NT	9.08215	15.1408	15.5737	15.5718	11.9531	14.0702	11.9876	13.2255	6.61471
GSM375240_NT	8.81057	15.14	16.0322	15.6312	11.5892	14.9816	12.1815	10.7632	6.45943
GSM375242_NT	9.33092	15.3873	13.7885	15.3172	10.9773	15.9702	12.8611	11.3767	10.2889
GSM375244_NT	9.18239	14.9595	16.3066	16.2789	10.9174	15.4866	12.8238	11.1248	7.18982
GSM375246_NT	9.10591	15.0381	14.6017	15.5956	12.2408	14.419	12.2375	13.6591	5.2854
GSM375247_NT	8.94837	14.6172	14.614	15.4641	12.5603	14.2158	12.0977	14.0166	5.45943
GSM375248_NT	10.0715	15.7653	16.3444	16.3414	11.0526	15.4377	12.8886	11.1497	8.21432
GSM375250_NT	9.10591	15.3777	15.7133	15.2922	11.4073	15.5469	12.4435	10.5661	8.33092
GSM375252_NT	9.50581	15.5133	16.0066	15.1305	10.3912	15.1434	12.1997	11.1427	7.70736
GSM375254_NT	7.99435	13.8073	14.3446	15.5454	12.6214	14.0399	11.6618	13.3574	4.24793
GSM375255_NT	8.3837	13.9895	14.6125	15.6017	12.8967	13.8325	11.7545	13.4273	4.45943
GSM375256_NT	8.67948	15.021	16.1023	16.0344	11.9281	14.3946	12.5589	12.097	8.07682
GSM375258_NT	8.37504	15.0225	16.2775	15.8092	11.3859	13.6691	11.4003	12.0792	8.27146
GSM375260_NT	9.47573	15.3633	16.3241	15.3634	9.6865	14.1826	11.8412	11.4455	8.53528
GSM375262_NT	8.33539	14.9221	14.9009	15.3179	12.3496	13.7921	11.5555	13.0895	7.70044
GSM375264_NT	9.6987	13.9839	16.5274	14.3697	10.5421	13.1051	11.6452	10.6909	10.5594
GSM375266_NT	8.93369	15.2855	16.0656	15.9721	11.9222	15.4292	12.8767	11.8978	7.62205
GSM375268_NT	9.08481	15.7362	16.0174	16.0164	11.6751	15.0439	12.3813	11.8364	7.14975
GSM375270_NT	9.05257	14.5242	15.8412	15.8414	12.3024	12.4081	11.2958	12.3824	7.02237
GSM375272_NT	8.04439	15.289	15.4926	15.6816	11.8967	15.3139	12.8572	13.2609	6.93074
GSM375274_NT	9.85019	15.1253	16.4661	15.6591	12.5833	16.2449	14.8733	11.1749	8.73809
GSM375276_NT	8.75822	15.2957	15.8255	15.8875	12.8138	15.6809	12.5906	13.1974	6.89482
GSM375278_NT	8.17991	14.7848	15.1881	15.9917	11.8005	14.9387	12.4853	12.4944	6.59991
GSM375280_NT	9.43879	15.2895	16.14	15.6973	11.8242	15.0006	12.3426	11.9851	7.91886
GSM375282_NT	10.3061	14.9791	15.5267	16.0844	12.6445	15.6899	13.836	11.3848	8.90087
GSM375284_NT	10.0512	14.9857	15.1615	15.7948	12.5459	15.3908	12.5758	11.7785	8.10852
GSM375286_NT	9.16993	12.0795	11.3658	13.1185	10.5962	14.1227	12.1513	10.0861	11.6493
GSM375288_NT	8.70736	13.3337	12.288	14.4939	10.1787	14.5281	12.7626	10.196	8.33092
GSM375290_NT	9.03617	14.6952	16.3598	14.9358	10.3815	14.5554	12.4936	10.5177	8.36194
GSM375292_NT	9.00282	14.6468	14.7713	16.1748	10.5294	13.9847	11.7834	11.4762	7.14975
GSM375294_NT	8.42206	8.03892	7.98868	9.35094	7.93074	10.3365	11.1472	11.0928	10.7715
GSM375296_NT	11.0471	10.3163	10.8447	10.3454	10.1396	12.0126	10.7448	12.0865	9.93958
GSM375298_NT	8.9542	12.5382	14.8828	14.4177	9.58308	13.1915	11.3712	9.54689	8.78136
GSM375300_NT	9.85019	9.84235	10.6644	12.0406	11.0835	13.1928	13.9437	10.4778	10.4388
GSM375302_NT	8.21917	11.2192	11.7125	11.585	10.8811	12.3723	10.8642	9.56605	9.39874
GSM375305_NT	9.92333	12.9467	14.5681	16.3466	13.3768	16.3271	14.1141	10.7279	7.85175
GSM375307_NT	10.7977	11.4548	10.9694	14.5802	11.8572	16.1238	12.9443	11.9819	9.77314
GSM375309_NT	11.7138	11.6073	11.8341	11.4398	10.9046	12.059	11.1357	13.4919	12.6528
GSM375310_NT	9.93074	15.5259	16.2621	15.9905	12.6883	15.2746	12.8738	12.8523	8.67243
GSM375312_NT	10.0808	15.8706	15.9335	16.175	13.5817	16.1736	14.3396	13.1331	8.56224
GSM375314_NT	10.3487	13.249	15.4906	16.3096	12.4551	16.3495	14.138	11.6393	8.98584
GSM375316_NT	10.7415	12.163	12.8476	15.8607	12.4414	17.0617	13.9965	13.893	8.94544
GSM375318_NT	9.88722	14.9306	16.5972	15.5655	10.8978	13.6788	11.5817	12.145	9.14975
GSM375320_NT	8.8392	10.5565	12.0481	14.476	10.5765	14.4682	11.9926	12.7207	9.00562
GSM375322_NT	8.74147	15.0821	14.7161	15.5625	12.4297	14.0124	11.8545	13.6029	4.70044
GSM375323_NT	8.86728	15.3347	14.5232	15.7417	11.5319	14.4647	12.2113	13.634	5.45943
GSM375324_NT	9.34873	14.7878	15.3599	15.7991	13.0149	15.7973	13.4634	13.3071	7.06609
GSM375326_NT	10.5498	14.9037	13.914	15.4958	12.5304	15.3732	13.5812	10.1586	8.47573
GSM375328_NT	10.7448	15.7888	13.3247	16.4178	12.647	15.7561	13.809	11.1649	8.70736
GSM375330_NT	9.46352	15.6195	14.9484	16.346	11.5512	15.6695	13.0597	10.6018	7.8392
GSM375332_NT	8.76818	14.734	15.9717	15.8493	12.0838	15.0336	12.479	11.4686	6.6865
GSM375334_NT	8.98868	12.7727	13.4336	15.2369	12.1331	15.9375	11.4914	9.72962	6.45943
GSM375336_NT	10.1033	14.6443	15.3691	16.5619	11.4078	15.7092	13.715	10.3729	8.37938
GSM375338_NT	9.62571	8.89178	8.18982	12.288	11.8427	13.3418	12.411	8.86109	10.1408
GSM375340_NT	8.46352	14.8342	15.2433	15.178	10.341	14.4141	11.8345	10.7013	10.5285
GSM375342_NT	8.84862	15.0876	15.9173	15.9272	13.4324	15.1523	12.9705	10.9241	6.44294
GSM375344_NT	8.24317	15.3325	15.3391	15.9211	12.9205	14.9724	12.4735	12.4197	5.83289
GSM375346_NT	9.51964	15.5909	15.7739	15.7742	11.7245	15.7749	12.9093	11.9549	7.10852
GSM375348_NT	9.03892	13.865	14.8329	15.3754	13.3946	16.0787	14.4638	10.7515	7.57743
GSM375350_NT	8.52748	15.4437	15.5534	15.5526	12.1858	13.198	10.8773	14.2284	5.64386
GSM375351_NT	8	15.1745	15.6748	15.675	11.683	12.9009	10.5661	14.0139	5.20945
GSM375352_NT	8.49185	15.4482	16.1147	15.7063	11.3842	12.164	11.3587	12.4724	7.01123
GSM374980_TP	8.66178	13.2381	14.997	15.9991	12.9739	15.9989	12.5981	12.1718	9.24555
GSM374981_TP	8.18488	13.8679	14.955	15.8783	13.8062	15.8777	12.5868	12.6664	8.49586
GSM374982_TP	8.52356	13.8218	13.2228	15.8281	12.5817	15.9322	12.3029	12.103	9.15482
GSM374985_TP	8.224	13.1726	12.4755	15.2755	10.3354	15.1455	11.9651	15.2162	7.5157
GSM374986_TP	7.80735	13.3404	12.3562	15.0266	10.3826	15.0959	11.917	15.1049	7.15987
GSM374989_TP	8.61839	13.2087	15.4814	15.8088	12.3937	14.9788	12.3112	13.4875	6.90689
GSM374990_TP	8.33539	13.1695	15.1052	15.5849	12.5228	15.0992	12.1699	13.5365	7.85175
GSM374993_TP	8.45121	12.8781	13.9465	15.9137	13.9205	15.6272	11.5289	13.5343	8.98584
GSM374994_TP	8.90989	13.7381	13.7057	16.0547	14.1733	15.5685	11.9278	13.6389	6.82018
GSM374997_TP	8.04439	14.4293	15.1731	15.2732	13.0713	15.2589	12.2969	12.341	8.44294
GSM374998_TP	7.96	14.2269	15.0075	15.2264	13.425	14.9621	12.2246	12.403	8.29921
GSM375001_TP	7.86419	13.7144	14.4329	15.2678	13.7553	15.6926	11.5994	13.1397	7.2384
GSM375002_TP	7.9542	13.4486	14.5214	15.3128	13.9754	15.7947	12.1583	13.3075	7.02237
GSM375005_TP	8.33985	14.4123	14.4405	15.2821	13.5974	15.912	13.0898	13.495	7.88874
GSM375006_TP	8.37938	14.2828	14.5402	15.6638	13.4196	15.9306	12.8351	13.4942	7.79442
GSM375009_TP	8.28077	11.4315	13.7334	14.5042	12.9071	15.9911	12.3611	11.0478	9.12412
GSM375010_TP	8.633	11.3185	14.2269	14.291	13.1402	15.4591	12.3112	11.1118	8.90087
GSM375013_TP	10.3794	10.7541	10.6502	12.8222	14.8374	15.197	14.138	11.3691	9.22159
GSM375014_TP	10.2155	10.8361	10.8681	13.3468	14.8311	15.2962	14.1205	11.1954	9.53333
GSM375017_TP	8.30834	11.5901	15.0667	12.416	11.5401	12.2547	11.3636	10.7465	9.25503
GSM375018_TP	8.19967	12.7645	16.3116	13.2281	12.5922	13.0333	12.2949	11.7104	9.49185
GSM375019_TP	8.17991	15.1586	16.136	14.2823	11.42	13.6341	10.4909	12.6909	8.65821
GSM375022_TP	8.3837	14.4573	13.894	15.5549	13.4671	13.0539	11.1085	12.7048	7.87652
GSM375023_TP	8.14466	14.5218	13.8182	15.288	13.1302	12.9942	11.2306	12.3385	7.85175
GSM375026_TP	8.00562	12.5821	15.8971	15.868	12.5632	15.6028	12.3343	11.3625	6.02237
GSM375027_TP	7.67948	12.2321	15.4327	15.4968	12.741	15.7354	12.6305	11.1941	5.93074
GSM375030_TP	8.87344	12.8476	15.1859	14.0399	12.3745	13.7075	11.8834	10.7288	7.85798
GSM375031_TP	8.3837	12.183	15.7171	14.1842	12.7586	13.9617	11.9755	10.8122	6.6865
GSM375034_TP	8.76487	14.2044	15.9631	14.8781	13.6435	15.1875	12.2986	12.1254	6.64386
GSM375035_TP	8.43045	12.6006	15.6993	14.968	12.7938	15.9584	12.9821	11.1529	5.42626
GSM375038_TP	7.47573	13.7351	15.3144	15.5351	13.4169	15.4628	11.4589	11.137	3.32193
GSM375039_TP	7.70044	14.0423	15.6909	15.9065	13.3764	15.9233	12.3636	11.8792	3.90689
GSM375042_TP	10.1984	14.1441	15.102	15.5745	11.8376	16.0308	12.0458	12.2586	10.0821
GSM375043_TP	10.0755	14.6283	14.527	15.4341	12.1526	15.2107	11.6421	12.1105	10.1202
GSM375046_TP	8.79766	13.5577	12.0032	15.9799	10.6248	14.5164	11.5289	13.7537	6.85798
GSM375047_TP	7.44294	13.2821	12.0802	15.3695	10.5038	14.0663	11.178	13.0173	6.08746
GSM375050_TP	9.43463	15.0655	16.409	16.3827	11.8576	14.2338	12.3548	12.8521	10.2808
GSM375051_TP	9.26913	14.9678	15.9885	16.1307	11.9005	14.5331	12.8347	13.2315	9.19229
GSM375054_TP	7.63662	13.9882	15.5092	15.4613	13.842	15.7684	12.6773	12.7067	7.74147
GSM375055_TP	8.224	14.0356	15.4608	15.6902	14.3652	15.7332	12.5122	13.2969	7.87036
GSM375058_TP	7.87652	13.3813	14.2542	14.7652	13.6792	14.4888	10.9694	12.3985	7.79442
GSM375059_TP	7.93074	13.7409	14.5764	14.9592	14.0394	14.8178	11.5906	12.5828	7.67948
GSM375060_TP	7.82655	14.6374	16.0313	15.8255	11.7461	15.661	12.6089	13.4439	5.78136
GSM375061_TP	8.08215	13.4769	16.0856	15.9539	11.2866	14.8745	11.7482	13.4065	5.55459
GSM375066_TP	10.4491	11.0451	14.5265	15.3692	13.9884	16.3321	14.2225	11.5651	8.75489
GSM375067_TP	8.66888	11.3129	12.9993	14.8714	12.8376	14.5618	12.7039	11.3174	10.3185
GSM375070_TP	7.2384	14.0442	16.051	16.0511	13.4298	13.289	11.332	13.4489	7.70736
GSM375071_TP	8.53138	11.6667	14.5443	15.1537	10.978	13.0037	11.0782	11.6618	7.98868
GSM375074_TP	8.24317	13.9822	15.2456	15.687	14.2586	15.6863	11.8525	13.796	7.13955
GSM375075_TP	8.65821	14.2277	15.2209	15.6806	14.4886	15.6801	11.3669	14.0591	7.85798
GSM375078_TP	8.73132	14.6359	15.6473	15.7721	12.2923	14.0481	11.9039	13.0049	7.29462
GSM375079_TP	8.71081	14.7349	15.6421	15.4207	12.4307	13.6938	11.4666	12.8978	7.98299
GSM375080_TP	9.76487	14.2561	14.9057	15.9363	10.2574	9.10066	12.0213	13.7804	8.55842
GSM375081_TP	9.34651	14.5876	15.2328	15.7664	10.0553	9.36851	12.9093	13.5282	8.91588
GSM375084_TP	8.88264	13.2228	11.4778	15.855	12.1264	13.7246	11.4294	12.2354	7.49185
GSM375085_TP	9.04439	13.4047	11.1026	16.0016	11.2033	14.1853	12.0437	11.8615	8.20945
GSM375088_TP	8.7039	13.9959	11.7595	16.2568	11.3476	13.3541	11.2312	12.2405	8.79116
GSM375089_TP	8.30834	12.9817	13.3393	15.6278	11.7549	13.9159	12.2195	12.1892	8.69697
GSM375092_TP	8.77479	14.2163	11.796	15.7182	12.4054	16.1504	12.0758	12.478	8.29002
GSM375093_TP	8.58871	14.4252	12.9244	15.5743	12.6218	15.7295	12.1075	12.5048	7.06609
GSM375096_TP	8.19476	14.7367	15.7826	15.1965	11.1923	8.94251	12.2158	12.8978	6.79442
GSM375097_TP	7.74819	14.8807	16.1031	15.4861	11.792	9.41996	12.1232	13.449	7.14975
GSM375100_TP	8.17991	14.5238	13.7039	15.0915	12.952	15.1969	12.6008	13.2671	9.04985
GSM375101_TP	7.69349	14.4295	13.8753	15.5073	12.5435	14.9275	12.5433	13.348	8.87344
GSM375104_TP	7.97728	14.0505	15.0201	13.9043	12.1373	14.7854	10.9151	11.4594	7.12928
GSM375105_TP	7.80735	13.8794	14.8752	13.9516	11.9784	14.8263	11.2318	11.0203	8.33985
GSM375108_TP	7.73471	14.1057	15.1125	15.7724	13.7178	15.6575	11.7082	13.4922	5.88264
GSM375109_TP	8.02237	14.1679	15.3173	15.738	13.9603	15.7347	11.896	13.6449	6.58496
GSM375112_TP	7.98868	14.0699	15.8472	15.7814	13.0243	14.7855	11.8021	12.426	8.07682
GSM375113_TP	7.7211	14.084	15.9917	15.7032	13.2712	14.668	11.5396	12.5534	7.83289
GSM375116_TP	8.24793	13.39	13.9256	13.8793	12.7861	11.5191	10.2009	12.0231	7.71425
GSM375117_TP	7.86419	13.4865	13.0493	14.4019	12.9231	12.3259	10.3298	12.4414	8.10852
GSM375120_TP	8.06609	14.9364	15.1862	15.6999	12.9363	14.7922	12.4046	13.4057	7.07682
GSM375121_TP	8.14466	14.4451	15.1195	15.6947	12.8555	15.0966	12.5241	13.4007	7.9542
GSM375122_TP	8.67243	14.9913	15.1884	15.9891	12.0307	15.2838	12.5061	12.9744	8.38802
GSM375125_TP	8.49185	11.4898	15.5776	14.5309	12.7789	16.3012	12.7404	11.5048	8.91886
GSM375126_TP	8.47168	12.3407	15.7622	14.7558	13.3486	16.2283	12.7237	11.8982	8.60733
GSM375127_TP	9.57175	9.43879	8.98014	13.8705	9.83447	11.6926	13.021	10.9084	11.2119
GSM375128_TP	9.77808	9.77972	9.77149	14.085	11.1755	11.8408	12.7871	11.2802	11.8416
GSM375131_TP	7.91289	14.5129	15.9616	15.7047	13.35	15.7004	13.0185	13.4263	8.07146
GSM375132_TP	8.31741	15.0076	15.9393	15.9391	13.676	15.7369	13.0711	13.5064	8.42626
GSM375137_TP	7.96	13.9614	14.1997	15.8648	12.5906	13.9905	11.599	12.5641	7.35755
GSM375138_TP	7.61471	14.3373	14.1864	15.3363	12.8653	13.7292	11.2228	12.2405	7.2854
GSM375141_TP	8.25739	13.1731	13.8579	14.9925	11.3912	13.8284	12.4252	12.9915	7.33092
GSM375142_TP	8	13.5421	14.2603	15.2554	11.1092	13.9829	12.6078	13.3802	7.20945
GSM375143_TP	7.90087	14.0821	15.3286	15.1801	12.1405	14.9632	11.6689	12.0694	8.52748
GSM375144_TP	8.15987	13.741	14.9856	15.4394	12.06	15.5353	11.4863	12.1016	8.89178
GSM375149_TP	8.07146	13.2594	13.2161	13.8448	11.9407	13.8785	10.9204	10.5058	7.16993
GSM375150_TP	8.04439	13.2589	14.9316	14.9502	11.7536	13.9411	11.1364	11.1636	8.61839
GSM375153_TP	8.35755	14.2796	13.2802	15.688	13.0775	13.9264	11.6974	13.2318	5.80735
GSM375154_TP	8.24793	14.1867	12.9699	15.6998	13.5286	14.0439	11.7723	13.869	6.37504
GSM375157_TP	8.55075	10.9278	14.875	14.4626	13.1984	15.6976	13.2819	10.6715	9.34207
GSM375158_TP	8.25739	11.0105	14.9913	14.7167	13.4491	14.8121	12.3515	10.7903	9.36194
GSM375159_TP	10.0251	15.5853	15.4961	15.3397	12.9121	15.9593	12.4878	12.7228	10.0647
GSM375160_TP	9.62205	14.321	15.7127	16.168	13.0828	15.6491	12.3745	12.8878	9.59432
GSM375161_TP	8.87344	13.1327	14.3467	15.2883	11.7279	15.336	11.1548	12.1254	7.43463
GSM375162_TP	8.56986	13.3764	15.2435	15.3942	11.647	15.5393	11.9733	12.7271	7.88874
GSM375163_TP	8.52748	10.6978	14.464	14.332	12.6119	14.9291	13.4116	11.0993	9.04985
GSM375164_TP	9.60918	10.3421	13.8712	14.2922	12.7638	15.3666	14.1858	10.8773	9.71596
GSM375170_TP	7.67948	13.7313	14.5266	15.1939	10.8857	15.8298	12.3473	12.7228	8.01123
GSM375171_TP	8.27612	13.6883	14.5731	15.0387	10.7151	15.8527	12.6052	12.5292	8.17493
GSM375174_TP	8.08746	13.3676	15.4073	15.6707	13.163	15.8093	12.568	13.4383	6.94251
GSM375175_TP	8.38802	13.048	15.7598	15.7597	12.5241	15.7598	13.5171	13.2773	7.64386
GSM375178_TP	10.5216	12.6558	13.6546	14.7131	11.6671	16.662	13.5977	14.2913	8.69
GSM375179_TP	9.93517	11.42	12.8098	14.5737	11.318	15.8001	12.9043	13.721	7.42626
GSM375182_TP	9.55075	13.9681	16.1257	15.7857	11.2917	14.3945	11.4305	12.6618	7.18982
GSM375183_TP	9.38586	14.3587	16.0068	16.0059	12.2747	14.9834	12.0678	12.7723	8.16491
GSM375184_TP	8.43045	13.5786	15.4242	14.8879	11.6425	14.6003	12.0481	13.1124	5.2854
GSM375185_TP	9.06609	12.8473	15.4818	14.4038	10.9723	14.2012	11.5599	12.7993	6
GSM375188_TP	10.1434	11.3432	11.1529	14.2884	13.3049	13.9698	12.2776	11.1592	9.27612
GSM375189_TP	10.2167	10.5196	11.9001	14.116	12.7296	14.3298	12.4762	11.4507	7.98299
GSM375194_TP	9.08481	13.2111	12.4663	15.1994	8.58871	14.5188	11.4147	11.937	7.03342
GSM375195_TP	8.79116	13.5868	13.8933	15.805	8.61102	14.0942	10.9944	12.3168	6.40939
GSM375198_TP	8.21432	14.5896	16.0338	16.0336	10.421	15.708	11.0091	12.5699	7.54689
GSM375199_TP	8.03892	13.4022	15.7983	15.9457	11.4868	15.9447	12.2653	12.96	7.67243
GSM375202_TP	8.61471	15.3152	13.7255	15.7989	10.242	15.3994	11.2521	11.8114	6.87036
GSM375203_TP	8.36632	15.0377	13.9403	15.4907	10.0795	15.0292	11.1892	12.1167	6.39232
GSM375206_TP	7.65821	12.5233	15.148	14.5029	11.7545	15.1442	13.19	12.5324	8.39232
GSM375207_TP	7.67243	12.2315	14.2437	14.7244	11.4357	15.0544	13.152	12.1935	8.33092
GSM375210_TP	8.03892	13.1917	15.8855	15.6449	12.7914	14.4225	12.2518	11.4062	7.36632
GSM375211_TP	8.62936	14.2842	15.8009	15.9692	12.9651	14.7782	12.5983	11.0782	8.56224
GSM375214_TP	8.13955	13.3795	15.3262	15.7572	10.7448	15.7581	12.4139	13.1583	7.74819
GSM375215_TP	8.01123	14.3796	15.4556	15.6471	10.9344	15.6469	12.3915	13.4552	8.18488
GSM375218_TP	9.19722	14.6904	13.8386	16.139	12.1134	15.3295	13.451	13.6895	8.48382
GSM375219_TP	8.76155	14.2308	13.8519	16.0179	12.4049	15.3389	13.5954	13.5681	7.88874
GSM375222_TP	8.10852	14.3845	12.8675	15.3238	12.3899	15.2095	11.0861	12.3018	6.93074
GSM375223_TP	9.13955	14.8353	13.8534	15.7049	12.5579	15.8118	12.0771	12.1163	8.79766
GSM375225_TP	9.42417	11.0293	12.4996	15.5175	11.2246	16.2433	12.9084	11.4574	8.80735
GSM375227_TP	9.29232	12.5214	10.9629	15.4368	9.05528	15.7563	13.1855	12.031	7.84549
GSM375229_TP	10.0993	13.2546	12.6325	16.2851	11.6537	16.2885	13.5283	12.2255	8.16491
GSM375231_TP	9.94691	11.245	11.255	14.0574	12.0203	12.9241	13.4621	12.3149	9.13955
GSM375233_TP	9.39874	15.5882	16.042	14.2802	10.9679	13.2647	10.8742	12.7226	9.13955
GSM375235_TP	10.196	13.185	11.5255	14.7292	11.0355	16.492	12.8339	12.3233	9.05528
GSM375237_TP	10.1737	10.9084	11.1724	14.9484	13.4097	16.4347	14.3809	12.2903	8.09276
GSM375239_TP	8.8009	14.1729	15.6679	15.6671	12.8929	15.6687	12.0768	13.3512	6.70044
GSM375241_TP	8.73132	14.7593	13.7754	15.0471	9.88111	15.3084	13.0341	11.4793	8.24317
GSM375243_TP	9.783	12.3393	10.9816	15.1052	12.4628	16.1836	12.7247	10.9121	6.37504
GSM375245_TP	8.25267	15.4621	15.485	16.2487	12.2324	15.9925	12.7091	11.4173	6.75489
GSM375249_TP	8.58496	13.1663	15.4487	14.3775	9.59246	13.4357	11.1118	11.5873	7.80735
GSM375251_TP	9.10852	13.7339	11.2866	14.8579	10.7985	16.6402	12.5793	11.1267	7.42626
GSM375253_TP	8.90689	11.5053	10.2082	13.7746	9.99718	15.4588	12.0931	9.51175	8.39232
GSM375257_TP	8.97154	15.3404	15.7447	15.9878	12.2167	15.3359	12.8969	11.3745	6.9542
GSM375259_TP	9.06609	12.4149	12.3446	13.4526	10.0362	15.3158	11.937	10.2586	8.55842
GSM375261_TP	8.34873	13.8581	10.6555	14.7196	9.60177	15.7204	11.6689	11.0735	7.06609
GSM375263_TP	10.5565	12.5746	12.1016	13.7927	11.9278	16.328	12.3562	11.3581	8.51175
GSM375265_TP	7.93074	12.7099	10.9204	14.8348	9.57743	16.0984	11.9614	10.1911	8.04985
GSM375267_TP	8.27612	12.887	12.1344	14.3637	8.49185	15.7016	11.8853	10.5594	7.73471
GSM375269_TP	8.83605	12.8809	11.9192	13.4193	10.821	15.0238	11.8254	10.5689	7.89482
GSM375271_TP	8.99152	12.7054	16.3906	14.7575	12.4762	14.6874	11.275	12.0413	9.56224
GSM375273_TP	10.2923	12.3465	11.3998	13.5119	11.5033	15.8524	12.0074	10.8788	7.96578
GSM375275_TP	9.16239	14.1528	12.8769	15.4494	13.3035	15.6251	13.6449	13.7292	6.84549
GSM375277_TP	10.0417	13.2327	13.2877	14.3556	11.6622	16.1838	12.9526	11.0553	7.25739
GSM375279_TP	8.35315	14.332	13.8146	16.1169	12.0768	16.1171	12.8927	12.823	5.67243
GSM375281_TP	10.2668	13.0442	13.8409	15.0462	12.5457	16.4889	13.3853	11.9516	8.18982
GSM375283_TP	9.88111	11.9755	13.2475	15.0174	12.5179	16.6729	13.0909	11.9451	9.07146
GSM375285_TP	8.12928	13.3742	13.3803	14.9496	13.0264	16.0839	13.1901	11.8297	7.06609
GSM375287_TP	10.2784	10.3004	9.85643	10.332	9.10329	11.545	11.0967	11.3982	11.7595
GSM375289_TP	8.72792	10.0993	11.5845	15.3584	10.0265	15.271	12.138	12.188	8.38802
GSM375291_TP	8.3837	8.35315	7.97728	9.7879	8.82337	11.8823	12.6931	10.7372	10.6101
GSM375293_TP	10.3185	10.5206	10.3004	12.7192	10.6698	13.3126	13.1251	14.3102	9.66
GSM375295_TP	8.97154	9.07948	9.13699	10.9403	9.94691	13.0065	11.9031	11.3734	9.09276
GSM375297_TP	9.97441	10.0782	10.0607	10.1344	9.35315	10.8218	9.86728	11.2384	10.8106
GSM375299_TP	10.4051	12.288	10.7756	15.5472	10.9166	16.5788	14.0514	12.3041	11.5859
GSM375301_TP	10.8082	10.69	10.9046	11.3298	10.5812	12.3396	12.7526	11.3009	11
GSM375303_TP	10.5421	11.9965	11.5377	15.7406	11.4268	17.1446	12.914	13.654	9.90989
GSM375304_TP	9.79116	12.5772	11.8202	15.3371	12.6823	15.396	13.9123	10.4676	9.38586
GSM375306_TP	8.79766	13.3688	13.7352	15.9484	14.6613	16.6309	13.9256	13.275	9.60363
GSM375308_TP	12.1016	11.88	11.7985	11.5892	11.7368	12.7528	12.3276	12.2267	10.6393
GSM375311_TP	10.8337	11.6595	14.6271	14.599	14.184	16.6824	14.279	12.1839	8.82655
GSM375313_TP	10.796	13.907	12.858	16.0136	14.9	16.5729	14.4209	12.6819	9.18735
GSM375315_TP	9.19476	10.9374	12.5355	15.8409	12.288	16.6148	13.8118	10.2384	4.39232
GSM375317_TP	9.71768	10.7632	12.1144	13.4876	12.4704	15.9345	14.2044	11.623	8.27146
GSM375319_TP	10.4808	10.9046	11.8053	15.7264	12.7938	15.5849	13.8408	10.7228	10.3038
GSM375321_TP	9.57932	9.89026	10.1331	12.3641	10.2958	15.1794	13.5365	10.4808	10.1599
GSM375325_TP	10.5774	11.3393	13.3464	15.8465	13.6497	16.3971	15.6037	12.9616	8.70736
GSM375327_TP	7.78136	10.6627	9.58308	13.4215	13.2634	16.4559	12.4778	11.2264	6.70044
GSM375329_TP	8.53916	13.3798	10.7423	13.8419	10.332	16.7504	12.5046	9.79604	6.79442
GSM375331_TP	8.87036	9.38586	15.4402	14.2833	8.96	14.7018	11.2009	11.0761	7.45943
GSM375333_TP	9.33985	15.3106	12.8269	14.6182	13.993	14.2243	11.8329	10.9241	7.81378
GSM375335_TP	9.92184	13.0098	10.8819	15.5121	11.207	16.701	13.9414	10.7797	8.66534
GSM375337_TP	8.52356	11.3044	12.5878	15.7357	9.41574	15.9276	13.4583	11.3923	8.29002
GSM375339_TP	9.12412	13.1098	11.6649	14.3027	8.82972	16.8296	12.2073	11.5488	6.32193
GSM375341_TP	7.59991	10.8154	12.5214	13.3954	8.74819	13.7258	10.0084	9.63662	8.7039
GSM375343_TP	9.29002	12.6687	9.77149	14.2902	9.38154	16.8624	13.2412	10.9425	7.41785
GSM375345_TP	9.36632	13.8883	13.1215	15.1631	11.4035	16.8522	12.5964	10.3902	8.08215
GSM375347_TP	9.60918	14.7802	12.4821	15.2694	11.7305	16.3482	13.1423	12.2267	7.74147
GSM375349_TP	10.5459	15.3981	14.8425	16.3438	13.3744	15.6971	13.5316	11.6715	8.75154
logFC	-0.151627	-1.43216	-1.29177	-0.390298	-0.0842234	0.900315	0.450754	-0.254693	0.229184
AveExpr	8.88451	13.8168	14.3769	15.1735	12.0751	14.5024	12.1192	12.3229	7.94557
t	-1.71147	-10.0645	-7.53656	-3.48101	-0.655443	6.40866	4.58853	-2.18158	1.64716
P.Value	0.0878215	2.98221e-21	3.65365e-13	0.000558322	0.512584	4.40776e-10	6.09555e-06	0.0297608	0.100362
adj.P.Val	0.103662	1.18325e-19	5.43397e-12	0.00106761	0.541723	3.75578e-09	2.17162e-05	0.0373379	0.117616
B	-5.93692	37.3733	19.0161	-1.43791	-7.17978	12.0688	2.83652	-5.0321	-6.04398
